# Supplementary material for: Detection of mosaic and population-level structural variants with Sniffles2
Source: Nat Biotechnol. Author manuscript; Available in PMC 2024 Oct 14. (PMC11217151; doi:10.1038/s41587-023-02024-y)
Supplement: Supp_Table [file NIHMS1969667-supplement-Supp_Table.xlsx]

## Sheet: SuppTable01
# Supplementary Table 1A		Performance metrics for correctly identifying and genotyping SVs across Oxford Nanopore and PacBio HiFi. Additionally we included two examples of CLR data
BenchGroup	Sample	Tech	Coverage	Caller	Paramset	Precision	Recall	F1	Gt_Precision	Gt_Recall	Gt_F1	Tp-Call	Tp-Call_Tp-Gt	WallTime (m)	CPUTime (m)	GoldStandard	IncludeBed	CompareSeq	MultiMatch	NMFilter	BenchId	Sniffles2Commit	CallerVersion
GIAB	HG002.HiFi.GRCh37	HiFi	5	sniffles2	def	0.931021	0.740587	0.824957	0.828139	0.717465	0.76884	7140	6351	2.19	6.26	HG002_SVs_Tier1_v0.6.vcf.gz	HG002_SVs_Tier1_v0.6.bed	1	0	None	gbhifi_5x_sniffles2_def	9e9368cc43d625f7cda16254eca2612902e63163	Sniffles2_ Version 2.2
GIAB	HG002.HiFi.GRCh37	HiFi	5	sniffles1	def	0.808989	0.007468	0.0148	0.775281	0.007159	0.014187	72	69	24.74	99.63	HG002_SVs_Tier1_v0.6.vcf.gz	HG002_SVs_Tier1_v0.6.bed	1	0	None	gbhifi_5x_sniffles1_def	NotApplicable	Sniffles1 V1.0.12a
GIAB	HG002.HiFi.GRCh37	HiFi	5	sniffles1	sns	0.887834	0.630536	0.737385	0.674602	0.564601	0.614719	6079	4619	22.65	98.55	HG002_SVs_Tier1_v0.6.vcf.gz	HG002_SVs_Tier1_v0.6.bed	1	0	None	gbhifi_5x_sniffles1_sns	NotApplicable	Sniffles1 V1.0.12a
GIAB	HG002.HiFi.GRCh37	HiFi	5	cutesv	def	0.817568	0.012551	0.024722	0.790541	0.012141	0.023914	121	117	4.98	8.11	HG002_SVs_Tier1_v0.6.vcf.gz	HG002_SVs_Tier1_v0.6.bed	1	0	None	gbhifi_5x_cutesv_def	NotApplicable	cuteSV 1.0.11
GIAB	HG002.HiFi.GRCh37	HiFi	5	cutesv	sns	0.929758	0.737268	0.8224	0.796991	0.706353	0.74894	7108	6093	18.09	20.69	HG002_SVs_Tier1_v0.6.vcf.gz	HG002_SVs_Tier1_v0.6.bed	1	0	None	gbhifi_5x_cutesv_sns	NotApplicable	cuteSV 1.0.11
GIAB	HG002.HiFi.GRCh37	HiFi	5	svim	def	0.824	0.010684	0.021094	0.816	0.010581	0.020891	103	102	20.59	14.95	HG002_SVs_Tier1_v0.6.vcf.gz	HG002_SVs_Tier1_v0.6.bed	1	0	None	gbhifi_5x_svim_def	NotApplicable	svim 1.4.2
GIAB	HG002.HiFi.GRCh37	HiFi	5	svim	sns	0.897789	0.73706	0.809524	0.529375	0.623048	0.572404	7106	4190	20.02	14.25	HG002_SVs_Tier1_v0.6.vcf.gz	HG002_SVs_Tier1_v0.6.bed	1	0	None	gbhifi_5x_svim_sns	NotApplicable	svim 1.4.2
GIAB	HG002.HiFi.GRCh37	HiFi	5	pbsv	def	0.878899	0.873976	0.87643	0.766559	0.858127	0.809763	8426	7349	134.89	341.82	HG002_SVs_Tier1_v0.6.vcf.gz	HG002_SVs_Tier1_v0.6.bed	1	0	None	gbhifi_5x_pbsv_def	NotApplicable	pbsv 2.6.2 (commit SL-release-10.1.0-175-g866ef3c)
GIAB	HG002.HiFi.GRCh37	HiFi	5	pbsv	sns	0.923947	0.728348	0.81457	0.803816	0.699931	0.748285	7022	6109	102.1	238.6	HG002_SVs_Tier1_v0.6.vcf.gz	HG002_SVs_Tier1_v0.6.bed	1	0	None	gbhifi_5x_pbsv_sns	NotApplicable	pbsv 2.6.2 (commit SL-release-10.1.0-175-g866ef3c)
GIAB	HG002.HiFi.GRCh37	HiFi	10	sniffles2	def	0.923621	0.894306	0.908727	0.869202	0.888427	0.878709	8622	8114	3.48	11.75	HG002_SVs_Tier1_v0.6.vcf.gz	HG002_SVs_Tier1_v0.6.bed	1	0	None	gbhifi_10x_sniffles2_def	9e9368cc43d625f7cda16254eca2612902e63163	Sniffles2_ Version 2.2
GIAB	HG002.HiFi.GRCh37	HiFi	10	sniffles1	def	0.898115	0.158179	0.268983	0.812132	0.145234	0.246404	1525	1379	45.49	198.52	HG002_SVs_Tier1_v0.6.vcf.gz	HG002_SVs_Tier1_v0.6.bed	1	0	None	gbhifi_10x_sniffles1_def	NotApplicable	Sniffles1 V1.0.12a
GIAB	HG002.HiFi.GRCh37	HiFi	10	sniffles1	sns	0.875393	0.779691	0.824775	0.644928	0.722788	0.681642	7517	5538	50.73	201.67	HG002_SVs_Tier1_v0.6.vcf.gz	HG002_SVs_Tier1_v0.6.bed	1	0	None	gbhifi_10x_sniffles1_sns	NotApplicable	Sniffles1 V1.0.12a
GIAB	HG002.HiFi.GRCh37	HiFi	10	cutesv	def	0.927563	0.211181	0.344035	0.883827	0.203248	0.330494	2036	1940	17.03	21.82	HG002_SVs_Tier1_v0.6.vcf.gz	HG002_SVs_Tier1_v0.6.bed	1	0	None	gbhifi_10x_cutesv_def	NotApplicable	cuteSV 1.0.11
GIAB	HG002.HiFi.GRCh37	HiFi	10	cutesv	sns	0.924851	0.885904	0.904959	0.854142	0.877615	0.865719	8541	7888	44.69	43.55	HG002_SVs_Tier1_v0.6.vcf.gz	HG002_SVs_Tier1_v0.6.bed	1	0	None	gbhifi_10x_cutesv_sns	NotApplicable	cuteSV 1.0.11
GIAB	HG002.HiFi.GRCh37	HiFi	10	svim	def	0.943888	0.195415	0.323795	0.916333	0.190799	0.315835	1884	1829	40.47	30.13	HG002_SVs_Tier1_v0.6.vcf.gz	HG002_SVs_Tier1_v0.6.bed	1	0	None	gbhifi_10x_svim_def	NotApplicable	svim 1.4.2
GIAB	HG002.HiFi.GRCh37	HiFi	10	svim	sns	0.872578	0.906338	0.889138	0.760835	0.894039	0.822076	8738	7619	45.11	30.67	HG002_SVs_Tier1_v0.6.vcf.gz	HG002_SVs_Tier1_v0.6.bed	1	0	None	gbhifi_10x_svim_sns	NotApplicable	svim 1.4.2
GIAB	HG002.HiFi.GRCh37	HiFi	10	pbsv	def	0.884885	0.929675	0.906727	0.815283	0.924127	0.8663	8963	8258	154.16	389.91	HG002_SVs_Tier1_v0.6.vcf.gz	HG002_SVs_Tier1_v0.6.bed	1	0	None	gbhifi_10x_pbsv_def	NotApplicable	pbsv 2.6.2 (commit SL-release-10.1.0-175-g866ef3c)
GIAB	HG002.HiFi.GRCh37	HiFi	10	pbsv	sns	0.913016	0.899284	0.906098	0.840775	0.891569	0.865427	8670	7984	140.19	352.37	HG002_SVs_Tier1_v0.6.vcf.gz	HG002_SVs_Tier1_v0.6.bed	1	0	None	gbhifi_10x_pbsv_sns	NotApplicable	pbsv 2.6.2 (commit SL-release-10.1.0-175-g866ef3c)
GIAB	HG002.HiFi.GRCh37	HiFi	20	sniffles2	def	0.922205	0.936936	0.929512	0.891475	0.934904	0.912673	9033	8732	6.61	23.15	HG002_SVs_Tier1_v0.6.vcf.gz	HG002_SVs_Tier1_v0.6.bed	1	0	None	gbhifi_20x_sniffles2_def	9e9368cc43d625f7cda16254eca2612902e63163	Sniffles2_ Version 2.2
GIAB	HG002.HiFi.GRCh37	HiFi	20	sniffles1	def	0.898249	0.564049	0.69296	0.771886	0.526476	0.625988	5438	4673	102.82	390.2	HG002_SVs_Tier1_v0.6.vcf.gz	HG002_SVs_Tier1_v0.6.bed	1	0	None	gbhifi_20x_sniffles1_def	NotApplicable	Sniffles1 V1.0.12a
GIAB	HG002.HiFi.GRCh37	HiFi	20	sniffles1	sns	0.858065	0.84151	0.849707	0.663987	0.804253	0.72742	8113	6278	103.84	391.34	HG002_SVs_Tier1_v0.6.vcf.gz	HG002_SVs_Tier1_v0.6.bed	1	0	None	gbhifi_20x_sniffles1_sns	NotApplicable	Sniffles1 V1.0.12a
GIAB	HG002.HiFi.GRCh37	HiFi	20	cutesv	def	0.92673	0.65989	0.770871	0.891042	0.651022	0.752352	6362	6117	32.47	55.41	HG002_SVs_Tier1_v0.6.vcf.gz	HG002_SVs_Tier1_v0.6.bed	1	0	None	gbhifi_20x_cutesv_def	NotApplicable	cuteSV 1.0.11
GIAB	HG002.HiFi.GRCh37	HiFi	20	cutesv	sns	0.921637	0.929572	0.925587	0.891711	0.92738	0.909196	8962	8671	64.61	83.44	HG002_SVs_Tier1_v0.6.vcf.gz	HG002_SVs_Tier1_v0.6.bed	1	0	None	gbhifi_20x_cutesv_sns	NotApplicable	cuteSV 1.0.11
GIAB	HG002.HiFi.GRCh37	HiFi	20	svim	def	0.926384	0.636967	0.754886	0.896817	0.629434	0.739704	6141	5945	69.38	56.17	HG002_SVs_Tier1_v0.6.vcf.gz	HG002_SVs_Tier1_v0.6.bed	1	0	None	gbhifi_20x_svim_def	NotApplicable	svim 1.4.2
GIAB	HG002.HiFi.GRCh37	HiFi	20	svim	sns	0.854595	0.939425	0.895005	0.814399	0.936625	0.871246	9057	8631	76.79	56.76	HG002_SVs_Tier1_v0.6.vcf.gz	HG002_SVs_Tier1_v0.6.bed	1	0	None	gbhifi_20x_svim_sns	NotApplicable	svim 1.4.2
GIAB	HG002.HiFi.GRCh37	HiFi	20	pbsv	def	0.901306	0.937766	0.919174	0.850364	0.934283	0.89035	9041	8530	180.33	446.07	HG002_SVs_Tier1_v0.6.vcf.gz	HG002_SVs_Tier1_v0.6.bed	1	0	None	gbhifi_20x_pbsv_def	NotApplicable	pbsv 2.6.2 (commit SL-release-10.1.0-175-g866ef3c)
GIAB	HG002.HiFi.GRCh37	HiFi	20	pbsv	sns	0.905344	0.936521	0.920669	0.854106	0.932968	0.891797	9029	8518	174.94	435.99	HG002_SVs_Tier1_v0.6.vcf.gz	HG002_SVs_Tier1_v0.6.bed	1	0	None	gbhifi_20x_pbsv_sns	NotApplicable	pbsv 2.6.2 (commit SL-release-10.1.0-175-g866ef3c)
GIAB	HG002.HiFi.GRCh37	HiFi	30	sniffles2	def	0.9214	0.947205	0.934124	0.895066	0.945736	0.919703	9132	8871	9.45	33.33	HG002_SVs_Tier1_v0.6.vcf.gz	HG002_SVs_Tier1_v0.6.bed	1	0	None	gbhifi_30x_sniffles2_def	9e9368cc43d625f7cda16254eca2612902e63163	Sniffles2_ Version 2.2
GIAB	HG002.HiFi.GRCh37	HiFi	30	sniffles1	def	0.899765	0.794212	0.8437	0.754994	0.764062	0.759501	7657	6425	156.87	575.74	HG002_SVs_Tier1_v0.6.vcf.gz	HG002_SVs_Tier1_v0.6.bed	1	0	None	gbhifi_30x_sniffles1_def	NotApplicable	Sniffles1 V1.0.12a
GIAB	HG002.HiFi.GRCh37	HiFi	30	sniffles1	sns	0.855934	0.881236	0.868401	0.656357	0.850522	0.74093	8496	6515	101.46	447.19	HG002_SVs_Tier1_v0.6.vcf.gz	HG002_SVs_Tier1_v0.6.bed	1	0	None	gbhifi_30x_sniffles1_sns	NotApplicable	Sniffles1 V1.0.12a
GIAB	HG002.HiFi.GRCh37	HiFi	30	cutesv	def	0.925189	0.873561	0.898634	0.906295	0.871264	0.888434	8422	8250	33.85	126.76	HG002_SVs_Tier1_v0.6.vcf.gz	HG002_SVs_Tier1_v0.6.bed	1	0	None	gbhifi_30x_cutesv_def	NotApplicable	cuteSV 1.0.11
GIAB	HG002.HiFi.GRCh37	HiFi	30	cutesv	sns	0.920122	0.939114	0.929521	0.902134	0.937975	0.919706	9054	8877	80.62	124.59	HG002_SVs_Tier1_v0.6.vcf.gz	HG002_SVs_Tier1_v0.6.bed	1	0	None	gbhifi_30x_cutesv_sns	NotApplicable	cuteSV 1.0.11
GIAB	HG002.HiFi.GRCh37	HiFi	30	svim	def	0.909111	0.853853	0.880616	0.880729	0.849851	0.865014	8232	7975	77.73	69.53	HG002_SVs_Tier1_v0.6.vcf.gz	HG002_SVs_Tier1_v0.6.bed	1	0	None	gbhifi_30x_svim_def	NotApplicable	svim 1.4.2
GIAB	HG002.HiFi.GRCh37	HiFi	30	svim	sns	0.853601	0.942848	0.896008	0.818387	0.940535	0.87522	9090	8715	91	67.85	HG002_SVs_Tier1_v0.6.vcf.gz	HG002_SVs_Tier1_v0.6.bed	1	0	None	gbhifi_30x_svim_sns	NotApplicable	svim 1.4.2
GIAB	HG002.HiFi.GRCh37	HiFi	30	pbsv	def	0.901505	0.937973	0.919378	0.856445	0.934922	0.893965	9043	8591	207.91	494.92	HG002_SVs_Tier1_v0.6.vcf.gz	HG002_SVs_Tier1_v0.6.bed	1	0	None	gbhifi_30x_pbsv_def	NotApplicable	pbsv 2.6.2 (commit SL-release-10.1.0-175-g866ef3c)
GIAB	HG002.HiFi.GRCh37	HiFi	30	pbsv	sns	0.902917	0.937662	0.919961	0.857871	0.934603	0.894594	9040	8589	201.02	486.09	HG002_SVs_Tier1_v0.6.vcf.gz	HG002_SVs_Tier1_v0.6.bed	1	0	None	gbhifi_30x_pbsv_sns	NotApplicable	pbsv 2.6.2 (commit SL-release-10.1.0-175-g866ef3c)
GIAB	HG002.ONT.GRCh37	ONT	5	sniffles2	def	0.922546	0.720257	0.808947	0.794473	0.689178	0.738089	6944	5980	3.2	11.55	HG002_SVs_Tier1_v0.6.vcf.gz	HG002_SVs_Tier1_v0.6.bed	1	0	None	gbont_5x_sniffles2_def	9e9368cc43d625f7cda16254eca2612902e63163	Sniffles2_ Version 2.2
GIAB	HG002.ONT.GRCh37	ONT	5	sniffles1	def	0.826667	0.006431	0.012762	0.773333	0.006018	0.011944	62	58	36.6	148.05	HG002_SVs_Tier1_v0.6.vcf.gz	HG002_SVs_Tier1_v0.6.bed	1	0	None	gbont_5x_sniffles1_def	NotApplicable	Sniffles1 V1.0.12a
GIAB	HG002.ONT.GRCh37	ONT	5	sniffles1	sns	0.937734	0.674826	0.784848	0.679447	0.600586	0.637587	6506	4714	28.67	123.87	HG002_SVs_Tier1_v0.6.vcf.gz	HG002_SVs_Tier1_v0.6.bed	1	0	None	gbont_5x_sniffles1_sns	NotApplicable	Sniffles1 V1.0.12a
GIAB	HG002.ONT.GRCh37	ONT	5	cutesv	def	0.669291	0.008817	0.017404	0.637795	0.008405	0.016592	85	81	12.49	34.84	HG002_SVs_Tier1_v0.6.vcf.gz	HG002_SVs_Tier1_v0.6.bed	1	0	None	gbont_5x_cutesv_def	NotApplicable	cuteSV 1.0.11
GIAB	HG002.ONT.GRCh37	ONT	5	cutesv	sns	0.898389	0.717146	0.797601	0.760655	0.682205	0.719297	6914	5854	34.36	216.45	HG002_SVs_Tier1_v0.6.vcf.gz	HG002_SVs_Tier1_v0.6.bed	1	0	None	gbont_5x_cutesv_sns	NotApplicable	cuteSV 1.0.11
GIAB	HG002.ONT.GRCh37	ONT	5	svim	def	0.78	0.00809	0.016015	0.75	0.007782	0.015404	78	75	28.65	21.85	HG002_SVs_Tier1_v0.6.vcf.gz	HG002_SVs_Tier1_v0.6.bed	1	0	None	gbont_5x_svim_def	NotApplicable	svim 1.4.2
GIAB	HG002.ONT.GRCh37	ONT	5	svim	sns	0.877295	0.718598	0.790056	0.493479	0.589561	0.537258	6928	3897	19.61	16.06	HG002_SVs_Tier1_v0.6.vcf.gz	HG002_SVs_Tier1_v0.6.bed	1	0	None	gbont_5x_svim_sns	NotApplicable	svim 1.4.2
GIAB	HG002.ONT.GRCh37	ONT	5	pbsv	def	0.908858	0.551291	0.686293	0.777702	0.512508	0.617851	5315	4548	174.06	351.63	HG002_SVs_Tier1_v0.6.vcf.gz	HG002_SVs_Tier1_v0.6.bed	1	0	None	gbont_5x_pbsv_def	NotApplicable	pbsv 2.6.2 (commit SL-release-10.1.0-175-g866ef3c)
GIAB	HG002.ONT.GRCh37	ONT	5	pbsv	sns	0.908858	0.551291	0.686293	0.777702	0.512508	0.617851	5315	4548	176.66	354.17	HG002_SVs_Tier1_v0.6.vcf.gz	HG002_SVs_Tier1_v0.6.bed	1	0	None	gbont_5x_pbsv_sns	NotApplicable	pbsv 2.6.2 (commit SL-release-10.1.0-175-g866ef3c)
GIAB	HG002.ONT.GRCh37	ONT	10	sniffles2	def	0.924457	0.887252	0.905473	0.850643	0.878656	0.864423	8554	7871	6.89	23.31	HG002_SVs_Tier1_v0.6.vcf.gz	HG002_SVs_Tier1_v0.6.bed	1	0	None	gbont_10x_sniffles2_def	9e9368cc43d625f7cda16254eca2612902e63163	Sniffles2_ Version 2.2
GIAB	HG002.ONT.GRCh37	ONT	10	sniffles1	def	0.960823	0.150088	0.259621	0.848606	0.134924	0.232829	1447	1278	61.17	255.1	HG002_SVs_Tier1_v0.6.vcf.gz	HG002_SVs_Tier1_v0.6.bed	1	0	None	gbont_10x_sniffles1_def	NotApplicable	Sniffles1 V1.0.12a
GIAB	HG002.ONT.GRCh37	ONT	10	sniffles1	sns	0.928523	0.854268	0.889849	0.660767	0.806634	0.72645	8236	5861	83.2	237.72	HG002_SVs_Tier1_v0.6.vcf.gz	HG002_SVs_Tier1_v0.6.bed	1	0	None	gbont_10x_sniffles1_sns	NotApplicable	Sniffles1 V1.0.12a
GIAB	HG002.ONT.GRCh37	ONT	10	cutesv	def	0.911988	0.187014	0.31038	0.870005	0.179954	0.298223	1803	1720	24.1	81.61	HG002_SVs_Tier1_v0.6.vcf.gz	HG002_SVs_Tier1_v0.6.bed	1	0	None	gbont_10x_cutesv_def	NotApplicable	cuteSV 1.0.11
GIAB	HG002.ONT.GRCh37	ONT	10	cutesv	sns	0.893997	0.877399	0.88562	0.813887	0.866937	0.839575	8459	7701	56.68	362.61	HG002_SVs_Tier1_v0.6.vcf.gz	HG002_SVs_Tier1_v0.6.bed	1	0	None	gbont_10x_cutesv_sns	NotApplicable	cuteSV 1.0.11
GIAB	HG002.ONT.GRCh37	ONT	10	svim	def	0.948216	0.170937	0.289656	0.912543	0.165571	0.280286	1648	1586	54.36	45.11	HG002_SVs_Tier1_v0.6.vcf.gz	HG002_SVs_Tier1_v0.6.bed	1	0	None	gbont_10x_svim_def	NotApplicable	svim 1.4.2
GIAB	HG002.ONT.GRCh37	ONT	10	svim	sns	0.827508	0.90613	0.865036	0.695747	0.890303	0.781092	8736	7345	43.9	37.87	HG002_SVs_Tier1_v0.6.vcf.gz	HG002_SVs_Tier1_v0.6.bed	1	0	None	gbont_10x_svim_sns	NotApplicable	svim 1.4.2
GIAB	HG002.ONT.GRCh37	ONT	10	pbsv	def	0.917763	0.810289	0.860684	0.825305	0.793427	0.809052	7812	7025	367.25	646.61	HG002_SVs_Tier1_v0.6.vcf.gz	HG002_SVs_Tier1_v0.6.bed	1	0	None	gbont_10x_pbsv_def	NotApplicable	pbsv 2.6.2 (commit SL-release-10.1.0-175-g866ef3c)
GIAB	HG002.ONT.GRCh37	ONT	10	pbsv	sns	0.917763	0.810289	0.860684	0.825305	0.793427	0.809052	7812	7025	373.51	652.9	HG002_SVs_Tier1_v0.6.vcf.gz	HG002_SVs_Tier1_v0.6.bed	1	0	None	gbont_10x_pbsv_sns	NotApplicable	pbsv 2.6.2 (commit SL-release-10.1.0-175-g866ef3c)
GIAB	HG002.ONT.GRCh37	ONT	20	sniffles2	def	0.928711	0.936417	0.932548	0.893324	0.934065	0.91324	9028	8684	13.16	45.77	HG002_SVs_Tier1_v0.6.vcf.gz	HG002_SVs_Tier1_v0.6.bed	1	0	None	gbont_20x_sniffles2_def	9e9368cc43d625f7cda16254eca2612902e63163	Sniffles2_ Version 2.2
GIAB	HG002.ONT.GRCh37	ONT	20	sniffles1	def	0.95346	0.575874	0.718055	0.78791	0.528754	0.632828	5552	4588	119.81	500.91	HG002_SVs_Tier1_v0.6.vcf.gz	HG002_SVs_Tier1_v0.6.bed	1	0	None	gbont_20x_sniffles1_def	NotApplicable	Sniffles1 V1.0.12a
GIAB	HG002.ONT.GRCh37	ONT	20	sniffles1	sns	0.89877	0.909864	0.904283	0.668545	0.882472	0.760756	8772	6525	156.03	610.07	HG002_SVs_Tier1_v0.6.vcf.gz	HG002_SVs_Tier1_v0.6.bed	1	0	None	gbont_20x_sniffles1_sns	NotApplicable	Sniffles1 V1.0.12a
GIAB	HG002.ONT.GRCh37	ONT	20	cutesv	def	0.91904	0.639353	0.754098	0.877591	0.628645	0.732545	6164	5886	51.63	240.05	HG002_SVs_Tier1_v0.6.vcf.gz	HG002_SVs_Tier1_v0.6.bed	1	0	None	gbont_20x_cutesv_def	NotApplicable	cuteSV 1.0.11
GIAB	HG002.ONT.GRCh37	ONT	20	cutesv	sns	0.898729	0.931542	0.914842	0.862604	0.928879	0.894516	8981	8620	74.72	436.04	HG002_SVs_Tier1_v0.6.vcf.gz	HG002_SVs_Tier1_v0.6.bed	1	0	None	gbont_20x_cutesv_sns	NotApplicable	cuteSV 1.0.11
GIAB	HG002.ONT.GRCh37	ONT	20	svim	def	0.935712	0.603879	0.734035	0.880264	0.589178	0.70589	5822	5477	105.46	91.33	HG002_SVs_Tier1_v0.6.vcf.gz	HG002_SVs_Tier1_v0.6.bed	1	0	None	gbont_20x_svim_def	NotApplicable	svim 1.4.2
GIAB	HG002.ONT.GRCh37	ONT	20	svim	sns	0.782226	0.940359	0.854034	0.724849	0.93594	0.816979	9066	8401	93.45	79.31	HG002_SVs_Tier1_v0.6.vcf.gz	HG002_SVs_Tier1_v0.6.bed	1	0	None	gbont_20x_svim_sns	NotApplicable	svim 1.4.2
GIAB	HG002.ONT.GRCh37	ONT	20	pbsv	def	0.918137	0.917851	0.917994	0.84862	0.911716	0.879037	8849	8179	954.09	1293.75	HG002_SVs_Tier1_v0.6.vcf.gz	HG002_SVs_Tier1_v0.6.bed	1	0	None	gbont_20x_pbsv_def	NotApplicable	pbsv 2.6.2 (commit SL-release-10.1.0-175-g866ef3c)
GIAB	HG002.ONT.GRCh37	ONT	20	pbsv	sns	0.918137	0.917851	0.917994	0.84862	0.911716	0.879037	8849	8179	1030.54	1370.12	HG002_SVs_Tier1_v0.6.vcf.gz	HG002_SVs_Tier1_v0.6.bed	1	0	None	gbont_20x_pbsv_sns	NotApplicable	pbsv 2.6.2 (commit SL-release-10.1.0-175-g866ef3c)
GIAB	HG002.ONT.GRCh37	ONT	30	sniffles2	def	0.928571	0.947931	0.938151	0.899817	0.946356	0.9225	9139	8856	18.71	68.18	HG002_SVs_Tier1_v0.6.vcf.gz	HG002_SVs_Tier1_v0.6.bed	1	0	None	gbont_30x_sniffles2_def	9e9368cc43d625f7cda16254eca2612902e63163	Sniffles2_ Version 2.2
GIAB	HG002.ONT.GRCh37	ONT	30	sniffles1	def	0.945943	0.825848	0.881825	0.79981	0.80038	0.800095	7962	6732	284.29	745.61	HG002_SVs_Tier1_v0.6.vcf.gz	HG002_SVs_Tier1_v0.6.bed	1	0	None	gbont_30x_sniffles1_def	NotApplicable	Sniffles1 V1.0.12a
GIAB	HG002.ONT.GRCh37	ONT	30	sniffles1	sns	0.864794	0.929468	0.895966	0.702085	0.914519	0.794344	8961	7275	244.18	777.1	HG002_SVs_Tier1_v0.6.vcf.gz	HG002_SVs_Tier1_v0.6.bed	1	0	None	gbont_30x_sniffles1_sns	NotApplicable	Sniffles1 V1.0.12a
GIAB	HG002.ONT.GRCh37	ONT	30	cutesv	def	0.910811	0.873872	0.891959	0.887676	0.871009	0.879263	8425	8211	81.02	435.33	HG002_SVs_Tier1_v0.6.vcf.gz	HG002_SVs_Tier1_v0.6.bed	1	0	None	gbont_30x_cutesv_def	NotApplicable	cuteSV 1.0.11
GIAB	HG002.ONT.GRCh37	ONT	30	cutesv	sns	0.899793	0.945338	0.922003	0.877184	0.944008	0.90937	9114	8885	239.41	986.76	HG002_SVs_Tier1_v0.6.vcf.gz	HG002_SVs_Tier1_v0.6.bed	1	0	None	gbont_30x_cutesv_sns	NotApplicable	cuteSV 1.0.11
GIAB	HG002.ONT.GRCh37	ONT	30	svim	def	0.915935	0.844207	0.87861	0.865519	0.836615	0.850821	8139	7691	150.51	130.94	HG002_SVs_Tier1_v0.6.vcf.gz	HG002_SVs_Tier1_v0.6.bed	1	0	None	gbont_30x_svim_def	NotApplicable	svim 1.4.2
GIAB	HG002.ONT.GRCh37	ONT	30	svim	sns	0.755939	0.94067	0.838248	0.705676	0.936712	0.804944	9069	8466	184.98	137.88	HG002_SVs_Tier1_v0.6.vcf.gz	HG002_SVs_Tier1_v0.6.bed	1	0	None	gbont_30x_svim_sns	NotApplicable	svim 1.4.2
GIAB	HG002.ONT.GRCh37	ONT	30	pbsv	def	0.919889	0.930194	0.925013	0.853421	0.925164	0.887845	8968	8320	2049.91	2417.05	HG002_SVs_Tier1_v0.6.vcf.gz	HG002_SVs_Tier1_v0.6.bed	1	0	None	gbont_30x_pbsv_def	NotApplicable	pbsv 2.6.2 (commit SL-release-10.1.0-175-g866ef3c)
GIAB	HG002.ONT.GRCh37	ONT	30	pbsv	sns	0.919889	0.930194	0.925013	0.853421	0.925164	0.887845	8968	8320	2070.86	2440.15	HG002_SVs_Tier1_v0.6.vcf.gz	HG002_SVs_Tier1_v0.6.bed	1	0	None	gbont_30x_pbsv_sns	NotApplicable	pbsv 2.6.2 (commit SL-release-10.1.0-175-g866ef3c)
GIAB	HG002.ONT.GRCh37	ONT	50	sniffles2	def	0.927858	0.953843	0.940671	0.904046	0.952685	0.927728	9196	8960	34.17	116.09	HG002_SVs_Tier1_v0.6.vcf.gz	HG002_SVs_Tier1_v0.6.bed	1	0	None	gbont_50x_sniffles2_def	9e9368cc43d625f7cda16254eca2612902e63163	Sniffles2_ Version 2.2
GIAB	HG002.ONT.GRCh37	ONT	50	sniffles1	def	0.927893	0.931646	0.929766	0.75031	0.916814	0.825247	8982	7263	572.41	1349.07	HG002_SVs_Tier1_v0.6.vcf.gz	HG002_SVs_Tier1_v0.6.bed	1	0	None	gbont_50x_sniffles1_def	NotApplicable	Sniffles1 V1.0.12a
GIAB	HG002.ONT.GRCh37	ONT	50	sniffles1	sns	0.793795	0.944715	0.862704	0.667596	0.934944	0.77897	9108	7660	573.2	1347.07	HG002_SVs_Tier1_v0.6.vcf.gz	HG002_SVs_Tier1_v0.6.bed	1	0	None	gbont_50x_sniffles1_sns	NotApplicable	Sniffles1 V1.0.12a
GIAB	HG002.ONT.GRCh37	ONT	50	cutesv	def	0.904554	0.945649	0.924645	0.891954	0.944923	0.917675	9117	8990	102.33	442	HG002_SVs_Tier1_v0.6.vcf.gz	HG002_SVs_Tier1_v0.6.bed	1	0	None	gbont_50x_cutesv_def	NotApplicable	cuteSV 1.0.11
GIAB	HG002.ONT.GRCh37	ONT	50	cutesv	sns	0.901339	0.949487	0.924787	0.888736	0.948807	0.917789	9154	9026	251.88	1183.84	HG002_SVs_Tier1_v0.6.vcf.gz	HG002_SVs_Tier1_v0.6.bed	1	0	None	gbont_50x_cutesv_sns	NotApplicable	cuteSV 1.0.11
GIAB	HG002.ONT.GRCh37	ONT	50	svim	def	0.890209	0.925112	0.907325	0.840004	0.920989	0.878634	8919	8416	227.73	200.23	HG002_SVs_Tier1_v0.6.vcf.gz	HG002_SVs_Tier1_v0.6.bed	1	0	None	gbont_50x_svim_def	NotApplicable	svim 1.4.2
GIAB	HG002.ONT.GRCh37	ONT	50	svim	sns	0.719006	0.93901	0.814412	0.672941	0.935107	0.782653	9053	8473	277.01	240.4	HG002_SVs_Tier1_v0.6.vcf.gz	HG002_SVs_Tier1_v0.6.bed	1	0	None	gbont_50x_svim_sns	NotApplicable	svim 1.4.2
GIAB	HG002.ONT.GRCh37	ONT	50	pbsv	def	0.921203	0.933721	0.92742	0.855506	0.928992	0.890736	9002	8360	5199.22	5628.25	HG002_SVs_Tier1_v0.6.vcf.gz	HG002_SVs_Tier1_v0.6.bed	1	0	None	gbont_50x_pbsv_def	NotApplicable	pbsv 2.6.2 (commit SL-release-10.1.0-175-g866ef3c)
GIAB	HG002.ONT.GRCh37	ONT	50	pbsv	sns	0.921203	0.933721	0.92742	0.855506	0.928992	0.890736	9002	8360	5391.12	5801.01	HG002_SVs_Tier1_v0.6.vcf.gz	HG002_SVs_Tier1_v0.6.bed	1	0	None	gbont_50x_pbsv_sns	NotApplicable	pbsv 2.6.2 (commit SL-release-10.1.0-175-g866ef3c)
GIAB	HG002.ONT.GRCh37-LRA	EXTRA-ONT-LRA	50	sniffles2	def	0.932775	0.935484	0.934127	0.89606	0.933017	0.914165	9019	8664	29.83	99.97	HG002_SVs_Tier1_v0.6.vcf.gz	HG002_SVs_Tier1_v0.6.bed	1	0	None	HG002_ONT_GRCh37_LRA_50x_sniffles2_def	9e9368cc43d625f7cda16254eca2612902e63163	Sniffles2_ Version 2.2
GIAB	HG002.HIFI.GRCh37-LRA	EXTRA-HiFi-LRA	30	sniffles2	def	0.935411	0.949383	0.942345	0.905161	0.94778	0.92598	9153	8857	11.53	33.89	HG002_SVs_Tier1_v0.6.vcf.gz	HG002_SVs_Tier1_v0.6.bed	1	0	None	HG002_CCS_GRCh37_LRA_30x_sniffles2_def	9e9368cc43d625f7cda16254eca2612902e63163	Sniffles2_ Version 2.2
GIAB	HG002.CLR.GRCh37-LRA	EXTRA-CLR-LRA	57	sniffles2	def	0.359877	0.937973	0.520176	0.338586	0.934329	0.49705	9043	8508	56.5	315.5	HG002_SVs_Tier1_v0.6.vcf.gz	HG002_SVs_Tier1_v0.6.bed	1	0	None	HG002_CLR_GRCh37_LRA_XXx_sniffles2_def	9e9368cc43d625f7cda16254eca2612902e63163	Sniffles2_ Version 2.2
GIAB	HG002.CLR.GRCh37-MINIMAP2	EXTRA-CLR	57	sniffles2	def	0.632839	0.951457	0.760109	0.607589	0.949542	0.741018	9173	8807	40	233.99	HG002_SVs_Tier1_v0.6.vcf.gz	HG002_SVs_Tier1_v0.6.bed	1	0	None	HG002_CLR_GRCh37_MINIMAP2_XXx_sniffles2_def	9e9368cc43d625f7cda16254eca2612902e63163	Sniffles2_ Version 2.2
# Supplementary Table 1B		Performance metrics for correctly identifying and genotyping SVs across Oxford Nanopore and PacBio HiFi (30x) divided by SV length
				SVLEN
SAMPLE	BENCH	SVTYPE	GT	-2500	2500-5000	5000-7500	7500-10000	10000-12500	12500-15000	15000+
HiFi 30x cutesv	fn	INS	0/1	413	48	33	6	2	0	2
HiFi 30x cutesv	fn	INS	1/1	236	36	26	13	7	6	7
HiFi 30x cutesv	fn	DEL	0/1	323	12	4	1	1	1	0
HiFi 30x cutesv	fn	DEL	1/1	38	2	2	0	0	0	0
HiFi 30x cutesv	fp	INS	0/1	37	14	5	0	1	0	0
HiFi 30x cutesv	fp	INS	1/1	16	17	14	1	0	0	0
HiFi 30x cutesv	fp	DEL	0/1	122	0	5	1	1	1	2
HiFi 30x cutesv	fp	DEL	1/1	38	1	0	0	0	0	0
HiFi 30x cutesv	tp-call	INS	0/1	2010	42	8	0	0	0	0
HiFi 30x cutesv	tp-call	INS	1/1	2457	73	17	0	0	0	0
HiFi 30x cutesv	tp-call	DEL	0/1	1995	67	45	10	6	6	9
HiFi 30x cutesv	tp-call	DEL	1/1	1573	55	40	3	2	0	4
HiFi 30x pbsv	fn	INS	0/1	247	5	1	2	2	0	2
HiFi 30x pbsv	fn	INS	1/1	170	6	0	3	1	6	7
HiFi 30x pbsv	fn	DEL	0/1	76	9	2	5	6	6	4
HiFi 30x pbsv	fn	DEL	1/1	31	1	4	0	1	0	1
HiFi 30x pbsv	fp	INS	0/1	0	0	0	0	0	0	0
HiFi 30x pbsv	fp	INS	1/1	0	0	0	0	0	0	0
HiFi 30x pbsv	fp	DEL	0/1	0	0	0	0	0	0	0
HiFi 30x pbsv	fp	DEL	1/1	0	0	0	0	0	0	0
HiFi 30x pbsv	tp-call	INS	0/1	0	0	0	0	0	0	0
HiFi 30x pbsv	tp-call	INS	1/1	0	0	0	0	0	0	0
HiFi 30x pbsv	tp-call	DEL	0/1	0	0	0	0	0	0	0
HiFi 30x pbsv	tp-call	DEL	1/1	0	0	0	0	0	0	0
HiFi 30x sniffles1	fn	INS	0/1	636	58	40	6	2	0	2
HiFi 30x sniffles1	fn	INS	1/1	401	39	39	13	7	6	7
HiFi 30x sniffles1	fn	DEL	0/1	591	17	5	1	1	1	0
HiFi 30x sniffles1	fn	DEL	1/1	107	2	3	0	0	0	0
HiFi 30x sniffles1	fp	INS	0/1	279	4	0	0	0	0	0
HiFi 30x sniffles1	fp	INS	1/1	293	1	0	0	0	0	0
HiFi 30x sniffles1	fp	DEL	0/1	136	0	1	0	0	0	0
HiFi 30x sniffles1	fp	DEL	1/1	96	2	1	1	0	0	0
HiFi 30x sniffles1	tp-call	INS	0/1	1816	72	1	0	0	0	0
HiFi 30x sniffles1	tp-call	INS	1/1	2251	18	0	0	0	0	0
HiFi 30x sniffles1	tp-call	DEL	0/1	1523	52	39	7	4	4	5
HiFi 30x sniffles1	tp-call	DEL	1/1	1698	60	43	6	2	1	5
HiFi 30x sniffles2	fn	INS	0/1	102	11	23	6	2	0	2
HiFi 30x sniffles2	fn	INS	1/1	114	18	22	13	7	6	7
HiFi 30x sniffles2	fn	DEL	0/1	103	9	2	5	2	1	2
HiFi 30x sniffles2	fn	DEL	1/1	46	1	3	0	0	0	2
HiFi 30x sniffles2	fp	INS	0/1	389	7	2	0	0	0	0
HiFi 30x sniffles2	fp	INS	1/1	86	13	1	0	0	0	0
HiFi 30x sniffles2	fp	DEL	0/1	232	0	4	1	0	1	0
HiFi 30x sniffles2	fp	DEL	1/1	42	0	0	0	0	0	0
HiFi 30x sniffles2	tp-call	INS	0/1	2449	43	19	0	0	0	0
HiFi 30x sniffles2	tp-call	INS	1/1	2444	133	20	0	0	0	0
HiFi 30x sniffles2	tp-call	DEL	0/1	2259	65	34	4	0	0	0
HiFi 30x sniffles2	tp-call	DEL	1/1	1521	61	52	5	7	6	9
HiFi 30x svim	fn	INS	0/1	452	60	40	6	2	0	2
HiFi 30x svim	fn	INS	1/1	246	40	38	13	7	6	7
HiFi 30x svim	fn	DEL	0/1	360	26	20	8	3	2	4
HiFi 30x svim	fn	DEL	1/1	52	5	8	0	1	0	1
HiFi 30x svim	fp	INS	0/1	0	0	0	0	0	0	0
HiFi 30x svim	fp	INS	1/1	0	0	0	0	0	0	0
HiFi 30x svim	fp	DEL	0/1	0	0	0	0	0	0	0
HiFi 30x svim	fp	DEL	1/1	0	0	0	0	0	0	0
HiFi 30x svim	tp-call	INS	0/1	0	0	0	0	0	0	0
HiFi 30x svim	tp-call	INS	1/1	0	0	0	0	0	0	0
HiFi 30x svim	tp-call	DEL	0/1	0	0	0	0	0	0	0
HiFi 30x svim	tp-call	DEL	1/1	0	0	0	0	0	0	0
ONT 30x cutesv	fn	INS	0/1	455	46	34	6	2	0	2
ONT 30x cutesv	fn	INS	1/1	194	27	16	12	5	6	7
ONT 30x cutesv	fn	DEL	0/1	346	19	5	4	1	0	2
ONT 30x cutesv	fn	DEL	1/1	21	3	3	0	0	0	0
ONT 30x cutesv	fp	INS	0/1	36	9	2	0	1	0	0
ONT 30x cutesv	fp	INS	1/1	16	11	6	0	0	0	0
ONT 30x cutesv	fp	DEL	0/1	161	0	5	2	1	0	0
ONT 30x cutesv	fp	DEL	1/1	33	0	0	0	0	1	0
ONT 30x cutesv	tp-call	INS	0/1	2006	44	9	0	0	0	0
ONT 30x cutesv	tp-call	INS	1/1	2466	76	26	1	2	0	0
ONT 30x cutesv	tp-call	DEL	0/1	2019	64	44	7	5	7	7
ONT 30x cutesv	tp-call	DEL	1/1	1543	50	39	3	3	0	4
ONT 30x pbsv	fn	INS	0/1	269	9	7	3	2	0	2
ONT 30x pbsv	fn	INS	1/1	171	6	2	2	2	3	6
ONT 30x pbsv	fn	DEL	0/1	96	12	11	7	4	4	4
ONT 30x pbsv	fn	DEL	1/1	38	6	6	0	0	0	1
ONT 30x pbsv	fp	INS	0/1	0	0	0	0	0	0	0
ONT 30x pbsv	fp	INS	1/1	0	0	0	0	0	0	0
ONT 30x pbsv	fp	DEL	0/1	0	0	0	0	0	0	0
ONT 30x pbsv	fp	DEL	1/1	0	0	0	0	0	0	0
ONT 30x pbsv	tp-call	INS	0/1	0	0	0	0	0	0	0
ONT 30x pbsv	tp-call	INS	1/1	0	0	0	0	0	0	0
ONT 30x pbsv	tp-call	DEL	0/1	0	0	0	0	0	0	0
ONT 30x pbsv	tp-call	DEL	1/1	0	0	0	0	0	0	0
ONT 30x sniffles1	fn	INS	0/1	624	59	37	6	2	0	2
ONT 30x sniffles1	fn	INS	1/1	261	29	22	12	7	6	7
ONT 30x sniffles1	fn	DEL	0/1	491	21	9	3	2	1	3
ONT 30x sniffles1	fn	DEL	1/1	68	3	4	0	0	0	0
ONT 30x sniffles1	fp	INS	0/1	201	2	0	0	0	0	0
ONT 30x sniffles1	fp	INS	1/1	61	0	0	0	0	0	0
ONT 30x sniffles1	fp	DEL	0/1	91	3	1	0	0	0	0
ONT 30x sniffles1	fp	DEL	1/1	47	0	1	0	0	0	0
ONT 30x sniffles1	tp-call	INS	0/1	2363	92	11	0	0	0	0
ONT 30x sniffles1	tp-call	INS	1/1	1850	6	2	0	0	0	0
ONT 30x sniffles1	tp-call	DEL	0/1	1825	59	32	7	3	4	5
ONT 30x sniffles1	tp-call	DEL	1/1	1533	48	37	3	2	0	3
ONT 30x sniffles2	fn	INS	0/1	145	10	8	2	2	0	2
ONT 30x sniffles2	fn	INS	1/1	114	15	6	8	2	4	6
ONT 30x sniffles2	fn	DEL	0/1	103	9	6	6	2	1	3
ONT 30x sniffles2	fn	DEL	1/1	41	2	4	0	0	0	1
ONT 30x sniffles2	fp	INS	0/1	329	18	2	2	1	1	1
ONT 30x sniffles2	fp	INS	1/1	71	8	4	2	1	1	1
ONT 30x sniffles2	fp	DEL	0/1	216	0	3	1	0	0	0
ONT 30x sniffles2	fp	DEL	1/1	36	0	0	0	0	0	0
ONT 30x sniffles2	tp-call	INS	0/1	2430	42	19	1	0	1	0
ONT 30x sniffles2	tp-call	INS	1/1	2424	135	50	8	5	1	1
ONT 30x sniffles2	tp-call	DEL	0/1	2264	72	38	3	4	4	4
ONT 30x sniffles2	tp-call	DEL	1/1	1521	53	43	5	3	2	5
ONT 30x svim	fn	INS	0/1	523	58	37	6	2	0	2
ONT 30x svim	fn	INS	1/1	273	33	20	13	7	6	7
ONT 30x svim	fn	DEL	0/1	379	28	22	9	3	1	5
ONT 30x svim	fn	DEL	1/1	49	9	8	0	1	0	1
ONT 30x svim	fp	INS	0/1	0	0	0	0	0	0	0
ONT 30x svim	fp	INS	1/1	0	0	0	0	0	0	0
ONT 30x svim	fp	DEL	0/1	0	0	0	0	0	0	0
ONT 30x svim	fp	DEL	1/1	0	0	0	0	0	0	0
ONT 30x svim	tp-call	INS	0/1	0	0	0	0	0	0	0
ONT 30x svim	tp-call	INS	1/1	0	0	0	0	0	0	0
ONT 30x svim	tp-call	DEL	0/1	0	0	0	0	0	0	0
ONT 30x svim	tp-call	DEL	1/1	0	0	0	0	0	0	0

## Sheet: SuppTable02
# Supplementary Table 2		Performance with respect to correctly identified and genotyped insertions and deletions
BenchGroup	Sample	Tech	Coverage	Caller	Paramset	Precision	Recall	F1	Gt_Precision	Gt_Recall	Gt_F1	GoldStandard	IncludeBed	BenchId
GIAB_INS	HG002.ONT.GRCh37	ONT	50	sniffles2	def	0.917111	0.947446	0.932032	0.886162	0.94571	0.914968	HG002_SVs_Tier1_v0.6_INS.vcf.gz	HG002_SVs_Tier1_v0.6.bed	gbont_50x_sniffles2_def_INS
GIAB_INS	HG002.ONT.GRCh37	ONT	50	sniffles1	def	0.918503	0.911246	0.91486	0.692165	0.885545	0.777004	HG002_SVs_Tier1_v0.6_INS.vcf.gz	HG002_SVs_Tier1_v0.6.bed	gbont_50x_sniffles1_def_INS
GIAB_INS	HG002.ONT.GRCh37	ONT	50	cutesv	def	0.886915	0.926681	0.906362	0.872846	0.925587	0.898443	HG002_SVs_Tier1_v0.6_INS.vcf.gz	HG002_SVs_Tier1_v0.6.bed	gbont_50x_cutesv_def_INS
GIAB_INS	HG002.ONT.GRCh37	ONT	50	svim	def	0.866161	0.902609	0.88401	0.787339	0.893894	0.83724	HG002_SVs_Tier1_v0.6_INS.vcf.gz	HG002_SVs_Tier1_v0.6.bed	gbont_50x_svim_def_INS
GIAB_INS	HG002.ONT.GRCh37	ONT	50	pbsv	def	0.911119	0.915472	0.913291	0.817484	0.906694	0.859781	HG002_SVs_Tier1_v0.6_INS.vcf.gz	HG002_SVs_Tier1_v0.6.bed	gbont_50x_pbsv_def_INS
GIAB_DEL	HG002.ONT.GRCh37	ONT	50	sniffles2	def	0.941945	0.962134	0.951932	0.927489	0.961566	0.94422	HG002_SVs_Tier1_v0.6_DEL.vcf.gz	HG002_SVs_Tier1_v0.6.bed	gbont_50x_sniffles2_def_DEL
GIAB_DEL	HG002.ONT.GRCh37	ONT	50	sniffles1	def	0.939734	0.958085	0.948821	0.823639	0.952458	0.883377	HG002_SVs_Tier1_v0.6_DEL.vcf.gz	HG002_SVs_Tier1_v0.6.bed	gbont_50x_sniffles1_def_DEL
GIAB_DEL	HG002.ONT.GRCh37	ONT	50	cutesv	def	0.927384	0.970231	0.948324	0.916686	0.969894	0.942539	HG002_SVs_Tier1_v0.6_DEL.vcf.gz	HG002_SVs_Tier1_v0.6.bed	gbont_50x_cutesv_def_DEL
GIAB_DEL	HG002.ONT.GRCh37	ONT	50	svim	def	0.921573	0.954275	0.937639	0.908694	0.953657	0.930632	HG002_SVs_Tier1_v0.6_DEL.vcf.gz	HG002_SVs_Tier1_v0.6.bed	gbont_50x_svim_def_DEL
GIAB_DEL	HG002.ONT.GRCh37	ONT	50	pbsv	def	0.934015	0.957371	0.945549	0.90381	0.956009	0.929177	HG002_SVs_Tier1_v0.6_DEL.vcf.gz	HG002_SVs_Tier1_v0.6.bed	gbont_50x_pbsv_def_DEL
GIAB_INS	HG002.HiFi.GRCh37	HiFi	30	sniffles2	def	0.91102	0.938809	0.924706	0.882668	0.936968	0.909007	HG002_SVs_Tier1_v0.6_INS.vcf.gz	HG002_SVs_Tier1_v0.6.bed	gbhifi_30x_sniffles2_def_INS
GIAB_INS	HG002.HiFi.GRCh37	HiFi	30	sniffles1	def	0.875732	0.769202	0.819018	0.720084	0.732652	0.726314	HG002_SVs_Tier1_v0.6_INS.vcf.gz	HG002_SVs_Tier1_v0.6.bed	gbhifi_30x_sniffles1_def_INS
GIAB_INS	HG002.HiFi.GRCh37	HiFi	30	cutesv	def	0.907962	0.846564	0.876189	0.89259	0.844333	0.867791	HG002_SVs_Tier1_v0.6_INS.vcf.gz	HG002_SVs_Tier1_v0.6.bed	gbhifi_30x_cutesv_def_INS
GIAB_INS	HG002.HiFi.GRCh37	HiFi	30	svim	def	0.889129	0.831128	0.859151	0.845489	0.823946	0.834578	HG002_SVs_Tier1_v0.6_INS.vcf.gz	HG002_SVs_Tier1_v0.6.bed	gbhifi_30x_svim_def_INS
GIAB_INS	HG002.HiFi.GRCh37	HiFi	30	pbsv	def	0.884438	0.916942	0.900397	0.826125	0.911598	0.86676	HG002_SVs_Tier1_v0.6_INS.vcf.gz	HG002_SVs_Tier1_v0.6.bed	gbhifi_30x_pbsv_def_INS
GIAB_DEL	HG002.HiFi.GRCh37	HiFi	30	sniffles2	def	0.934929	0.958085	0.946366	0.911225	0.957042	0.933571	HG002_SVs_Tier1_v0.6_DEL.vcf.gz	HG002_SVs_Tier1_v0.6.bed	gbhifi_30x_sniffles2_def_DEL
GIAB_DEL	HG002.HiFi.GRCh37	HiFi	30	sniffles1	def	0.930563	0.826625	0.87552	0.799732	0.803826	0.801774	HG002_SVs_Tier1_v0.6_DEL.vcf.gz	HG002_SVs_Tier1_v0.6.bed	gbhifi_30x_sniffles1_def_DEL
GIAB_DEL	HG002.HiFi.GRCh37	HiFi	30	cutesv	def	0.946885	0.90855	0.927321	0.923554	0.906456	0.914925	HG002_SVs_Tier1_v0.6_DEL.vcf.gz	HG002_SVs_Tier1_v0.6.bed	gbhifi_30x_cutesv_def_DEL
GIAB_DEL	HG002.HiFi.GRCh37	HiFi	30	svim	def	0.934728	0.883306	0.908289	0.925907	0.882325	0.903591	HG002_SVs_Tier1_v0.6_DEL.vcf.gz	HG002_SVs_Tier1_v0.6.bed	gbhifi_30x_svim_def_DEL
GIAB_DEL	HG002.HiFi.GRCh37	HiFi	30	pbsv	def	0.923445	0.96523	0.943875	0.89542	0.964181	0.928529	HG002_SVs_Tier1_v0.6_DEL.vcf.gz	HG002_SVs_Tier1_v0.6.bed	gbhifi_30x_pbsv_def_DEL
1

## Sheet: SuppTable03
# Supplementary Table 3		Evaluation with respect to the Tier2 GIAB dataset
BenchGroup	Sample	Tech	Coverage	Caller	Paramset	Precision	Recall	F1	Gt_Precision	Gt_Recall	Gt_F1	Tp-Call	Tp-Call_Tp-Gt	WallTime	CPUTime	GoldStandard	IncludeBed	CompareSeq	MultiMatch	NMFilter	BenchId	Sniffles2Commit	CallerVersion
GIAB	HG002.HiFi.GRCh37	HiFi	5	sniffles2	def	0.574326	0.69449	0.628718	0.508352	0.668005	0.577345	8836	7821	2.34	5.44	HG002_SVs_Tier1_v0.6.vcf.gz	HG002_SVs_Tier1plusTier2_v0.6.1.bed	1	0	None	gbhifi_5x_sniffles2_def_tier1n2	9e9368cc43d625f7cda16254eca2612902e63163	Sniffles2_ Build rc11_a973e
GIAB	HG002.HiFi.GRCh37	HiFi	5	sniffles1	def	0.268987	0.006681	0.013038	0.253165	0.00629	0.012276	85	80	24.74	99.63	HG002_SVs_Tier1_v0.6.vcf.gz	HG002_SVs_Tier1plusTier2_v0.6.1.bed	1	0	None	gbhifi_5x_sniffles1_def_tier1n2	NotApplicable
GIAB	HG002.HiFi.GRCh37	HiFi	5	sniffles1	sns	0.567511	0.572506	0.569998	0.429607	0.503424	0.463595	7284	5514	22.65	98.55	HG002_SVs_Tier1_v0.6.vcf.gz	HG002_SVs_Tier1plusTier2_v0.6.1.bed	1	0	None	gbhifi_5x_sniffles1_sns_tier1n2	NotApplicable
GIAB	HG002.HiFi.GRCh37	HiFi	5	cutesv	def	0.292776	0.012104	0.023247	0.273764	0.011327	0.021754	154	144	4.98	8.11	HG002_SVs_Tier1_v0.6.vcf.gz	HG002_SVs_Tier1plusTier2_v0.6.1.bed	1	0	None	gbhifi_5x_cutesv_def_tier1n2	NotApplicable	cuteSV 1.0.11
GIAB	HG002.HiFi.GRCh37	HiFi	5	cutesv	sns	0.596368	0.699442	0.643805	0.502547	0.66228	0.571461	8899	7499	18.09	20.69	HG002_SVs_Tier1_v0.6.vcf.gz	HG002_SVs_Tier1plusTier2_v0.6.1.bed	1	0	None	gbhifi_5x_cutesv_sns_tier1n2	NotApplicable	cuteSV 1.0.11
GIAB	HG002.HiFi.GRCh37	HiFi	5	svim	def	0.389068	0.00951	0.018567	0.379421	0.009277	0.018111	121	118	20.59	14.95	HG002_SVs_Tier1_v0.6.vcf.gz	HG002_SVs_Tier1plusTier2_v0.6.1.bed	1	0	None	gbhifi_5x_svim_def_tier1n2	NotApplicable	svim 1.4.2
GIAB	HG002.HiFi.GRCh37	HiFi	5	svim	sns	0.498185	0.701328	0.582555	0.283178	0.571686	0.378748	8923	5072	20.02	14.25	HG002_SVs_Tier1_v0.6.vcf.gz	HG002_SVs_Tier1plusTier2_v0.6.1.bed	1	0	None	gbhifi_5x_svim_sns_tier1n2	NotApplicable	svim 1.4.2
GIAB	HG002.HiFi.GRCh37	HiFi	5	pbsv	def	0.549588	0.843669	0.665592	0.468179	0.821342	0.5964	10734	9144	134.89	341.82	HG002_SVs_Tier1_v0.6.vcf.gz	HG002_SVs_Tier1plusTier2_v0.6.1.bed	1	0	None	gbhifi_5x_pbsv_def_tier1n2	NotApplicable	pbsv 2.6.2 (commit SL-release-10.1.0-175-g866ef3c)
GIAB	HG002.HiFi.GRCh37	HiFi	5	pbsv	sns	0.578246	0.696141	0.63174	0.491806	0.660847	0.563932	8857	7533	102.1	238.6	HG002_SVs_Tier1_v0.6.vcf.gz	HG002_SVs_Tier1plusTier2_v0.6.1.bed	1	0	None	gbhifi_5x_pbsv_sns_tier1n2	NotApplicable	pbsv 2.6.2 (commit SL-release-10.1.0-175-g866ef3c)
GIAB	HG002.HiFi.GRCh37	HiFi	10	sniffles2	def	0.577996	0.844848	0.686398	0.542077	0.836251	0.657771	10749	10081	12.81	17.61	HG002_SVs_Tier1_v0.6.vcf.gz	HG002_SVs_Tier1plusTier2_v0.6.1.bed	1	0	None	gbhifi_10x_sniffles2_def_tier1n2	9e9368cc43d625f7cda16254eca2612902e63163	Sniffles2_ Build rc11_a973e
GIAB	HG002.HiFi.GRCh37	HiFi	10	sniffles1	def	0.5471	0.14014	0.223126	0.492482	0.127939	0.203113	1783	1605	45.49	198.52	HG002_SVs_Tier1_v0.6.vcf.gz	HG002_SVs_Tier1plusTier2_v0.6.1.bed	1	0	None	gbhifi_10x_sniffles1_def_tier1n2	NotApplicable
GIAB	HG002.HiFi.GRCh37	HiFi	10	sniffles1	sns	0.558529	0.710288	0.625333	0.409642	0.642622	0.50034	9037	6628	50.73	201.67	HG002_SVs_Tier1_v0.6.vcf.gz	HG002_SVs_Tier1plusTier2_v0.6.1.bed	1	0	None	gbhifi_10x_sniffles1_sns_tier1n2	NotApplicable
GIAB	HG002.HiFi.GRCh37	HiFi	10	cutesv	def	0.549507	0.201525	0.294899	0.509644	0.189679	0.276463	2564	2378	17.03	21.82	HG002_SVs_Tier1_v0.6.vcf.gz	HG002_SVs_Tier1plusTier2_v0.6.1.bed	1	0	None	gbhifi_10x_cutesv_def_tier1n2	NotApplicable	cuteSV 1.0.11
GIAB	HG002.HiFi.GRCh37	HiFi	10	cutesv	sns	0.594503	0.845005	0.697958	0.539704	0.831913	0.654682	10751	9760	44.69	43.55	HG002_SVs_Tier1_v0.6.vcf.gz	HG002_SVs_Tier1plusTier2_v0.6.1.bed	1	0	None	gbhifi_10x_cutesv_sns_tier1n2	NotApplicable	cuteSV 1.0.11
GIAB	HG002.HiFi.GRCh37	HiFi	10	svim	def	0.617974	0.174566	0.272231	0.594046	0.168948	0.263077	2221	2135	40.47	30.13	HG002_SVs_Tier1_v0.6.vcf.gz	HG002_SVs_Tier1plusTier2_v0.6.1.bed	1	0	None	gbhifi_10x_svim_def_tier1n2	NotApplicable	svim 1.4.2
GIAB	HG002.HiFi.GRCh37	HiFi	10	svim	sns	0.467924	0.871964	0.609025	0.392298	0.850961	0.537025	11094	9301	45.11	30.67	HG002_SVs_Tier1_v0.6.vcf.gz	HG002_SVs_Tier1plusTier2_v0.6.1.bed	1	0	None	gbhifi_10x_svim_sns_tier1n2	NotApplicable	svim 1.4.2
GIAB	HG002.HiFi.GRCh37	HiFi	10	pbsv	def	0.544343	0.899238	0.678166	0.489485	0.889196	0.631398	11441	10288	154.16	389.91	HG002_SVs_Tier1_v0.6.vcf.gz	HG002_SVs_Tier1plusTier2_v0.6.1.bed	1	0	None	gbhifi_10x_pbsv_def_tier1n2	NotApplicable	pbsv 2.6.2 (commit SL-release-10.1.0-175-g866ef3c)
GIAB	HG002.HiFi.GRCh37	HiFi	10	pbsv	sns	0.559817	0.867248	0.680418	0.503754	0.854622	0.633874	11034	9929	140.19	352.37	HG002_SVs_Tier1_v0.6.vcf.gz	HG002_SVs_Tier1plusTier2_v0.6.1.bed	1	0	None	gbhifi_10x_pbsv_sns_tier1n2	NotApplicable	pbsv 2.6.2 (commit SL-release-10.1.0-175-g866ef3c)
GIAB	HG002.HiFi.GRCh37	HiFi	20	sniffles2	def	0.579715	0.883675	0.700128	0.560689	0.880201	0.68502	11243	10874	14.36	21.87	HG002_SVs_Tier1_v0.6.vcf.gz	HG002_SVs_Tier1plusTier2_v0.6.1.bed	1	0	None	gbhifi_20x_sniffles2_def_tier1n2	9e9368cc43d625f7cda16254eca2612902e63163	Sniffles2_ Build rc11_a973e
GIAB	HG002.HiFi.GRCh37	HiFi	20	sniffles1	def	0.568184	0.5112	0.538188	0.483795	0.471039	0.477331	6504	5538	102.82	390.2	HG002_SVs_Tier1_v0.6.vcf.gz	HG002_SVs_Tier1plusTier2_v0.6.1.bed	1	0	None	gbhifi_20x_sniffles1_def_tier1n2	NotApplicable
GIAB	HG002.HiFi.GRCh37	HiFi	20	sniffles1	sns	0.532779	0.770337	0.629905	0.408948	0.720249	0.521688	9801	7523	103.84	391.34	HG002_SVs_Tier1_v0.6.vcf.gz	HG002_SVs_Tier1plusTier2_v0.6.1.bed	1	0	None	gbhifi_20x_sniffles1_sns_tier1n2	NotApplicable
GIAB	HG002.HiFi.GRCh37	HiFi	20	cutesv	def	0.582378	0.630669	0.605562	0.549572	0.617065	0.581366	8024	7572	32.47	55.41	HG002_SVs_Tier1_v0.6.vcf.gz	HG002_SVs_Tier1plusTier2_v0.6.1.bed	1	0	None	gbhifi_20x_cutesv_def_tier1n2	NotApplicable	cuteSV 1.0.11
GIAB	HG002.HiFi.GRCh37	HiFi	20	cutesv	sns	0.589824	0.887448	0.708655	0.561772	0.882488	0.68652	11291	10754	64.61	83.44	HG002_SVs_Tier1_v0.6.vcf.gz	HG002_SVs_Tier1plusTier2_v0.6.1.bed	1	0	None	gbhifi_20x_cutesv_sns_tier1n2	NotApplicable	cuteSV 1.0.11
GIAB	HG002.HiFi.GRCh37	HiFi	20	svim	def	0.581515	0.594907	0.588135	0.550707	0.581724	0.565791	7569	7168	69.38	56.17	HG002_SVs_Tier1_v0.6.vcf.gz	HG002_SVs_Tier1plusTier2_v0.6.1.bed	1	0	None	gbhifi_20x_svim_def_tier1n2	NotApplicable	svim 1.4.2
GIAB	HG002.HiFi.GRCh37	HiFi	20	svim	sns	0.451118	0.907412	0.602636	0.415325	0.900229	0.568411	11545	10629	76.79	56.76	HG002_SVs_Tier1_v0.6.vcf.gz	HG002_SVs_Tier1plusTier2_v0.6.1.bed	1	0	None	gbhifi_20x_svim_sns_tier1n2	NotApplicable	svim 1.4.2
GIAB	HG002.HiFi.GRCh37	HiFi	20	pbsv	def	0.542386	0.908198	0.679167	0.498686	0.90095	0.642011	11555	10624	180.33	446.07	HG002_SVs_Tier1_v0.6.vcf.gz	HG002_SVs_Tier1plusTier2_v0.6.1.bed	1	0	None	gbhifi_20x_pbsv_def_tier1n2	NotApplicable	pbsv 2.6.2 (commit SL-release-10.1.0-175-g866ef3c)
GIAB	HG002.HiFi.GRCh37	HiFi	20	pbsv	sns	0.547549	0.905997	0.682576	0.503658	0.898635	0.645521	11527	10603	174.94	435.99	HG002_SVs_Tier1_v0.6.vcf.gz	HG002_SVs_Tier1plusTier2_v0.6.1.bed	1	0	None	gbhifi_20x_pbsv_sns_tier1n2	NotApplicable	pbsv 2.6.2 (commit SL-release-10.1.0-175-g866ef3c)
GIAB	HG002.HiFi.GRCh37	HiFi	30	sniffles2	def	0.58196	0.8935	0.704839	0.565168	0.890682	0.691534	11368	11040	14.37	34.16	HG002_SVs_Tier1_v0.6.vcf.gz	HG002_SVs_Tier1plusTier2_v0.6.1.bed	1	0	None	gbhifi_30x_sniffles2_def_tier1n2	9e9368cc43d625f7cda16254eca2612902e63163	Sniffles2_ Build rc11_a973e
GIAB	HG002.HiFi.GRCh37	HiFi	30	sniffles1	def	0.57001	0.726322	0.638742	0.475944	0.689052	0.563006	9241	7716	156.87	575.74	HG002_SVs_Tier1_v0.6.vcf.gz	HG002_SVs_Tier1plusTier2_v0.6.1.bed	1	0	None	gbhifi_30x_sniffles1_def_tier1n2	NotApplicable
GIAB	HG002.HiFi.GRCh37	HiFi	30	sniffles1	sns	0.519688	0.81223	0.633832	0.396329	0.767381	0.522699	10334	7881	101.46	447.19	HG002_SVs_Tier1_v0.6.vcf.gz	HG002_SVs_Tier1plusTier2_v0.6.1.bed	1	0	None	gbhifi_30x_sniffles1_sns_tier1n2	NotApplicable
GIAB	HG002.HiFi.GRCh37	HiFi	30	cutesv	def	N/A(outdated)	N/A(outdated)	N/A(outdated)	N/A(outdated)	N/A(outdated)	N/A(outdated)	N/A(outdated)	N/A(outdated)	N/A(outdated)	N/A(outdated)	HG002_SVs_Tier1_v0.6.vcf.gz	HG002_SVs_Tier1plusTier2_v0.6.1.bed	1	0	None	gbhifi_30x_cutesv_def_tier1n2	NotApplicable	cuteSV 1.0.11
GIAB	HG002.HiFi.GRCh37	HiFi	30	cutesv	sns	0.588593	0.897901	0.711067	0.567984	0.894587	0.694819	11424	11024	80.62	124.59	HG002_SVs_Tier1_v0.6.vcf.gz	HG002_SVs_Tier1plusTier2_v0.6.1.bed	1	0	None	gbhifi_30x_cutesv_sns_tier1n2	NotApplicable	cuteSV 1.0.11
GIAB	HG002.HiFi.GRCh37	HiFi	30	svim	def	N/A(outdated)	N/A(outdated)	N/A(outdated)	N/A(outdated)	N/A(outdated)	N/A(outdated)	N/A(outdated)	N/A(outdated)	N/A(outdated)	N/A(outdated)	HG002_SVs_Tier1_v0.6.vcf.gz	HG002_SVs_Tier1plusTier2_v0.6.1.bed	1	0	None	gbhifi_30x_svim_def_tier1n2	NotApplicable	svim 1.4.2
GIAB	HG002.HiFi.GRCh37	HiFi	30	svim	sns	0.449358	0.910477	0.601735	0.416269	0.904044	0.570055	11584	10731	91	67.85	HG002_SVs_Tier1_v0.6.vcf.gz	HG002_SVs_Tier1plusTier2_v0.6.1.bed	1	0	None	gbhifi_30x_svim_sns_tier1n2	NotApplicable	svim 1.4.2
GIAB	HG002.HiFi.GRCh37	HiFi	30	pbsv	def	0.543151	0.908198	0.679766	0.502538	0.901509	0.645338	11555	10691	207.91	494.92	HG002_SVs_Tier1_v0.6.vcf.gz	HG002_SVs_Tier1plusTier2_v0.6.1.bed	1	0	None	gbhifi_30x_pbsv_def_tier1n2	NotApplicable	pbsv 2.6.2 (commit SL-release-10.1.0-175-g866ef3c)
GIAB	HG002.HiFi.GRCh37	HiFi	30	pbsv	sns	0.545618	0.907648	0.681539	0.505032	0.900961	0.647249	11548	10689	201.02	486.09	HG002_SVs_Tier1_v0.6.vcf.gz	HG002_SVs_Tier1plusTier2_v0.6.1.bed	1	0	None	gbhifi_30x_pbsv_sns_tier1n2	NotApplicable	pbsv 2.6.2 (commit SL-release-10.1.0-175-g866ef3c)
GIAB	HG002.ONT.GRCh37	ONT	5	sniffles2	def	0.575668	0.690639	0.627934	0.499541	0.659545	0.5685	8787	7625	5.77	12.11	HG002_SVs_Tier1_v0.6.vcf.gz	HG002_SVs_Tier1plusTier2_v0.6.1.bed	1	0	None	gbont_5x_sniffles2_def_tier1n2	9e9368cc43d625f7cda16254eca2612902e63163	Sniffles2_ Build rc11_a973e
GIAB	HG002.ONT.GRCh37	ONT	5	sniffles1	def	0.184758	0.006288	0.012162	0.170901	0.005819	0.011255	80	74	36.6	148.05	HG002_SVs_Tier1_v0.6.vcf.gz	HG002_SVs_Tier1plusTier2_v0.6.1.bed	1	0	None	gbont_5x_sniffles1_def_tier1n2	NotApplicable
GIAB	HG002.ONT.GRCh37	ONT	5	sniffles1	sns	0.580913	0.627211	0.603175	0.417995	0.547639	0.474114	7980	5742	28.67	123.87	HG002_SVs_Tier1_v0.6.vcf.gz	HG002_SVs_Tier1plusTier2_v0.6.1.bed	1	0	None	gbont_5x_sniffles1_sns_tier1n2	NotApplicable
GIAB	HG002.ONT.GRCh37	ONT	5	cutesv	def	0.206093	0.009039	0.017318	0.18638	0.008181	0.015674	115	104	12.49	34.84	HG002_SVs_Tier1_v0.6.vcf.gz	HG002_SVs_Tier1plusTier2_v0.6.1.bed	1	0	None	gbont_5x_cutesv_def_tier1n2	NotApplicable	cuteSV 1.0.11
GIAB	HG002.ONT.GRCh37	ONT	5	cutesv	sns	0.533059	0.683094	0.598822	0.441977	0.641217	0.523274	8691	7206	34.36	216.45	HG002_SVs_Tier1_v0.6.vcf.gz	HG002_SVs_Tier1plusTier2_v0.6.1.bed	1	0	None	gbont_5x_cutesv_sns_tier1n2	NotApplicable	cuteSV 1.0.11
GIAB	HG002.ONT.GRCh37	ONT	5	svim	def	0.376	0.007388	0.014492	0.36	0.007076	0.013879	94	90	28.65	21.85	HG002_SVs_Tier1_v0.6.vcf.gz	HG002_SVs_Tier1plusTier2_v0.6.1.bed	1	0	None	gbont_5x_svim_def_tier1n2	NotApplicable	svim 1.4.2
GIAB	HG002.ONT.GRCh37	ONT	5	svim	sns	0.482411	0.68443	0.565932	0.261925	0.540775	0.352915	8708	4728	19.61	16.06	HG002_SVs_Tier1_v0.6.vcf.gz	HG002_SVs_Tier1plusTier2_v0.6.1.bed	1	0	None	gbont_5x_svim_sns_tier1n2	NotApplicable	svim 1.4.2
GIAB	HG002.ONT.GRCh37	ONT	5	pbsv	def	0.594487	0.530614	0.560738	0.494805	0.484773	0.489737	6751	5619	174.06	351.63	HG002_SVs_Tier1_v0.6.vcf.gz	HG002_SVs_Tier1plusTier2_v0.6.1.bed	1	0	None	gbont_5x_pbsv_def_tier1n2	NotApplicable	pbsv 2.6.2 (commit SL-release-10.1.0-175-g866ef3c)
GIAB	HG002.ONT.GRCh37	ONT	5	pbsv	sns	0.594487	0.530614	0.560738	0.494805	0.484773	0.489737	6751	5619	176.66	354.17	HG002_SVs_Tier1_v0.6.vcf.gz	HG002_SVs_Tier1plusTier2_v0.6.1.bed	1	0	None	gbont_5x_pbsv_sns_tier1n2	NotApplicable	pbsv 2.6.2 (commit SL-release-10.1.0-175-g866ef3c)
GIAB	HG002.ONT.GRCh37	ONT	10	sniffles2	def	0.581661	0.845084	0.689054	0.539519	0.83498	0.655493	10752	9973	13.63	23.13	HG002_SVs_Tier1_v0.6.vcf.gz	HG002_SVs_Tier1plusTier2_v0.6.1.bed	1	0	None	gbont_10x_sniffles2_def_tier1n2	9e9368cc43d625f7cda16254eca2612902e63163	Sniffles2_ Build rc11_a973e
GIAB	HG002.ONT.GRCh37	ONT	10	sniffles1	def	0.542813	0.136524	0.218175	0.475938	0.121752	0.193902	1737	1523	61.17	255.1	HG002_SVs_Tier1_v0.6.vcf.gz	HG002_SVs_Tier1plusTier2_v0.6.1.bed	1	0	None	gbont_10x_sniffles1_def_tier1n2	NotApplicable
GIAB	HG002.ONT.GRCh37	ONT	10	sniffles1	sns	0.564938	0.793524	0.659999	0.399698	0.731116	0.516841	10096	7143	83.2	237.72	HG002_SVs_Tier1_v0.6.vcf.gz	HG002_SVs_Tier1plusTier2_v0.6.1.bed	1	0	None	gbont_10x_sniffles1_sns_tier1n2	NotApplicable
GIAB	HG002.ONT.GRCh37	ONT	10	cutesv	def	0.505492	0.177238	0.262453	0.468505	0.166428	0.245608	2255	2090	24.1	81.61	HG002_SVs_Tier1_v0.6.vcf.gz	HG002_SVs_Tier1plusTier2_v0.6.1.bed	1	0	None	gbont_10x_cutesv_def_tier1n2	NotApplicable	cuteSV 1.0.11
GIAB	HG002.ONT.GRCh37	ONT	10	cutesv	sns	0.518936	0.840053	0.641556	0.461449	0.823642	0.591505	10688	9504	56.68	362.61	HG002_SVs_Tier1_v0.6.vcf.gz	HG002_SVs_Tier1plusTier2_v0.6.1.bed	1	0	None	gbont_10x_cutesv_sns_tier1n2	NotApplicable	cuteSV 1.0.11
GIAB	HG002.ONT.GRCh37	ONT	10	svim	def	0.640345	0.151694	0.245282	0.609821	0.145515	0.234963	1930	1838	54.36	45.11	HG002_SVs_Tier1_v0.6.vcf.gz	HG002_SVs_Tier1plusTier2_v0.6.1.bed	1	0	None	gbont_10x_svim_def_tier1n2	NotApplicable	svim 1.4.2
GIAB	HG002.ONT.GRCh37	ONT	10	svim	sns	0.430143	0.872593	0.576233	0.347152	0.846801	0.492429	11102	8960	43.9	37.87	HG002_SVs_Tier1_v0.6.vcf.gz	HG002_SVs_Tier1plusTier2_v0.6.1.bed	1	0	None	gbont_10x_svim_sns_tier1n2	NotApplicable	svim 1.4.2
GIAB	HG002.ONT.GRCh37	ONT	10	pbsv	def	0.584932	0.778669	0.668038	0.512842	0.755173	0.610851	9907	8686	367.25	646.61	HG002_SVs_Tier1_v0.6.vcf.gz	HG002_SVs_Tier1plusTier2_v0.6.1.bed	1	0	None	gbont_10x_pbsv_def_tier1n2	NotApplicable	pbsv 2.6.2 (commit SL-release-10.1.0-175-g866ef3c)
GIAB	HG002.ONT.GRCh37	ONT	10	pbsv	sns	0.584932	0.778669	0.668038	0.512842	0.755173	0.610851	9907	8686	373.51	652.9	HG002_SVs_Tier1_v0.6.vcf.gz	HG002_SVs_Tier1plusTier2_v0.6.1.bed	1	0	None	gbont_10x_pbsv_sns_tier1n2	NotApplicable	pbsv 2.6.2 (commit SL-release-10.1.0-175-g866ef3c)
GIAB	HG002.ONT.GRCh37	ONT	20	sniffles2	def	0.589018	0.890356	0.708997	0.566348	0.886465	0.691139	11328	10892	20.74	46.34	HG002_SVs_Tier1_v0.6.vcf.gz	HG002_SVs_Tier1plusTier2_v0.6.1.bed	1	0	None	gbont_20x_sniffles2_def_tier1n2	9e9368cc43d625f7cda16254eca2612902e63163	Sniffles2_ Build rc11_a973e
GIAB	HG002.ONT.GRCh37	ONT	20	sniffles1	def	0.578361	0.538631	0.557789	0.471517	0.487649	0.479447	6853	5587	119.81	500.91	HG002_SVs_Tier1_v0.6.vcf.gz	HG002_SVs_Tier1plusTier2_v0.6.1.bed	1	0	None	gbont_20x_sniffles1_def_tier1n2	NotApplicable
GIAB	HG002.ONT.GRCh37	ONT	20	sniffles1	sns	0.531963	0.852236	0.655047	0.391257	0.809234	0.527482	10843	7975	156.03	610.07	HG002_SVs_Tier1_v0.6.vcf.gz	HG002_SVs_Tier1plusTier2_v0.6.1.bed	1	0	None	gbont_20x_sniffles1_sns_tier1n2	NotApplicable
GIAB	HG002.ONT.GRCh37	ONT	20	cutesv	def	0.529515	0.618329	0.570486	0.489466	0.599604	0.538966	7867	7272	51.63	240.05	HG002_SVs_Tier1_v0.6.vcf.gz	HG002_SVs_Tier1plusTier2_v0.6.1.bed	1	0	None	gbont_20x_cutesv_def_tier1n2	NotApplicable	cuteSV 1.0.11
GIAB	HG002.ONT.GRCh37	ONT	20	cutesv	sns	0.520126	0.895779	0.65812	0.486309	0.889334	0.628784	11397	10656	74.72	436.04	HG002_SVs_Tier1_v0.6.vcf.gz	HG002_SVs_Tier1plusTier2_v0.6.1.bed	1	0	None	gbont_20x_cutesv_sns_tier1n2	NotApplicable	cuteSV 1.0.11
GIAB	HG002.ONT.GRCh37	ONT	20	svim	def	0.607651	0.56056	0.583156	0.55832	0.539608	0.548804	7132	6553	105.46	91.33	HG002_SVs_Tier1_v0.6.vcf.gz	HG002_SVs_Tier1plusTier2_v0.6.1.bed	1	0	None	gbont_20x_svim_def_tier1n2	NotApplicable	svim 1.4.2
GIAB	HG002.ONT.GRCh37	ONT	20	svim	sns	0.393052	0.910634	0.5491	0.349255	0.900542	0.503312	11586	10295	93.45	79.31	HG002_SVs_Tier1_v0.6.vcf.gz	HG002_SVs_Tier1plusTier2_v0.6.1.bed	1	0	None	gbont_20x_svim_sns_tier1n2	NotApplicable	svim 1.4.2
GIAB	HG002.ONT.GRCh37	ONT	20	pbsv	def	0.573627	0.884854	0.696034	0.516662	0.873761	0.649355	11258	10140	954.09	1293.75	HG002_SVs_Tier1_v0.6.vcf.gz	HG002_SVs_Tier1plusTier2_v0.6.1.bed	1	0	None	gbont_20x_pbsv_def_tier1n2	NotApplicable	pbsv 2.6.2 (commit SL-release-10.1.0-175-g866ef3c)
GIAB	HG002.ONT.GRCh37	ONT	20	pbsv	sns	0.573627	0.884854	0.696034	0.516662	0.873761	0.649355	11258	10140	1030.54	1370.12	HG002_SVs_Tier1_v0.6.vcf.gz	HG002_SVs_Tier1plusTier2_v0.6.1.bed	1	0	None	gbont_20x_pbsv_sns_tier1n2	NotApplicable	pbsv 2.6.2 (commit SL-release-10.1.0-175-g866ef3c)
GIAB	HG002.ONT.GRCh37	ONT	30	sniffles2	def	0.595316	0.901045	0.716948	0.576985	0.898222	0.702628	11464	11111	19.81	66.18	HG002_SVs_Tier1_v0.6.vcf.gz	HG002_SVs_Tier1plusTier2_v0.6.1.bed	1	0	None	gbont_30x_sniffles2_def_tier1n2	9e9368cc43d625f7cda16254eca2612902e63163	Sniffles2_ Build rc11_a973e
GIAB	HG002.ONT.GRCh37	ONT	30	sniffles1	def	0.575298	0.77466	0.660258	0.479979	0.741479	0.582737	9856	8223	284.29	745.61	HG002_SVs_Tier1_v0.6.vcf.gz	HG002_SVs_Tier1plusTier2_v0.6.1.bed	1	0	None	gbont_30x_sniffles1_def_tier1n2	NotApplicable
GIAB	HG002.ONT.GRCh37	ONT	30	sniffles1	sns	0.509316	0.874479	0.643717	0.406729	0.847644	0.549695	11126	8885	244.18	777.1	HG002_SVs_Tier1_v0.6.vcf.gz	HG002_SVs_Tier1plusTier2_v0.6.1.bed	1	0	None	gbont_30x_sniffles1_sns_tier1n2	NotApplicable
GIAB	HG002.ONT.GRCh37	ONT	30	cutesv	def	0.535034	0.840839	0.653952	0.510178	0.834369	0.63319	10698	10201	81.02	435.33	HG002_SVs_Tier1_v0.6.vcf.gz	HG002_SVs_Tier1plusTier2_v0.6.1.bed	1	0	None	gbont_30x_cutesv_def_tier1n2	NotApplicable	cuteSV 1.0.11
GIAB	HG002.ONT.GRCh37	ONT	30	cutesv	sns	0.521918	0.909613	0.663266	0.497925	0.905668	0.642572	11573	11041	239.41	986.76	HG002_SVs_Tier1_v0.6.vcf.gz	HG002_SVs_Tier1plusTier2_v0.6.1.bed	1	0	None	gbont_30x_cutesv_sns_tier1n2	NotApplicable	cuteSV 1.0.11
GIAB	HG002.ONT.GRCh37	ONT	30	svim	def	0.573357	0.801069	0.66835	0.525596	0.786845	0.630219	10192	9343	150.51	130.94	HG002_SVs_Tier1_v0.6.vcf.gz	HG002_SVs_Tier1plusTier2_v0.6.1.bed	1	0	None	gbont_30x_svim_def_tier1n2	NotApplicable	svim 1.4.2
GIAB	HG002.ONT.GRCh37	ONT	30	svim	sns	0.38679	0.909927	0.542833	0.346631	0.900529	0.500579	11577	10375	184.98	137.88	HG002_SVs_Tier1_v0.6.vcf.gz	HG002_SVs_Tier1plusTier2_v0.6.1.bed	1	0	None	gbont_30x_svim_sns_tier1n2	NotApplicable	svim 1.4.2
GIAB	HG002.ONT.GRCh37	ONT	30	pbsv	def	0.568313	0.897115	0.695827	0.51434	0.887533	0.651262	11414	10330	2049.91	2417.05	HG002_SVs_Tier1_v0.6.vcf.gz	HG002_SVs_Tier1plusTier2_v0.6.1.bed	1	0	None	gbont_30x_pbsv_def_tier1n2	NotApplicable	pbsv 2.6.2 (commit SL-release-10.1.0-175-g866ef3c)
GIAB	HG002.ONT.GRCh37	ONT	30	pbsv	sns	0.568313	0.897115	0.695827	0.51434	0.887533	0.651262	11414	10330	2070.86	2440.15	HG002_SVs_Tier1_v0.6.vcf.gz	HG002_SVs_Tier1plusTier2_v0.6.1.bed	1	0	None	gbont_30x_pbsv_sns_tier1n2	NotApplicable	pbsv 2.6.2 (commit SL-release-10.1.0-175-g866ef3c)
GIAB	HG002.ONT.GRCh37	ONT	50	sniffles2	def	0.602273	0.903953	0.722901	0.585829	0.901523	0.710173	11501	11187	48.71	120.25	HG002_SVs_Tier1_v0.6.vcf.gz	HG002_SVs_Tier1plusTier2_v0.6.1.bed	1	0	None	gbont_50x_sniffles2_def_tier1n2	9e9368cc43d625f7cda16254eca2612902e63163	Sniffles2_ Build rc11_a973e
GIAB	HG002.ONT.GRCh37	ONT	50	sniffles1	def	0.543676	0.873693	0.670264	0.434853	0.846923	0.574651	11116	8891	572.41	1349.07	HG002_SVs_Tier1_v0.6.vcf.gz	HG002_SVs_Tier1plusTier2_v0.6.1.bed	1	0	None	gbont_50x_sniffles1_def_tier1n2	NotApplicable
GIAB	HG002.ONT.GRCh37	ONT	50	sniffles1	sns	0.477384	0.889256	0.621256	0.395992	0.869465	0.544153	11314	9385	573.2	1347.07	HG002_SVs_Tier1_v0.6.vcf.gz	HG002_SVs_Tier1plusTier2_v0.6.1.bed	1	0	None	gbont_50x_sniffles1_sns_tier1n2	NotApplicable
GIAB	HG002.ONT.GRCh37	ONT	50	cutesv	def	0.526965	0.909298	0.667243	0.50952	0.906483	0.652359	11569	11186	102.33	442	HG002_SVs_Tier1_v0.6.vcf.gz	HG002_SVs_Tier1plusTier2_v0.6.1.bed	1	0	None	gbont_50x_cutesv_def_tier1n2	NotApplicable	cuteSV 1.0.11
GIAB	HG002.ONT.GRCh37	ONT	50	cutesv	sns	0.520165	0.913385	0.662845	0.502753	0.910653	0.647844	11621	11232	251.88	1183.84	HG002_SVs_Tier1_v0.6.vcf.gz	HG002_SVs_Tier1plusTier2_v0.6.1.bed	1	0	None	gbont_50x_cutesv_sns_tier1n2	NotApplicable	cuteSV 1.0.11
GIAB	HG002.ONT.GRCh37	ONT	50	svim	def	0.527584	0.887684	0.661822	0.480544	0.87803	0.621139	11294	10287	227.73	200.23	HG002_SVs_Tier1_v0.6.vcf.gz	HG002_SVs_Tier1plusTier2_v0.6.1.bed	1	0	None	gbont_50x_svim_def_tier1n2	NotApplicable	svim 1.4.2
GIAB	HG002.ONT.GRCh37	ONT	50	svim	sns	0.385185	0.907726	0.540861	0.345162	0.898117	0.498675	11549	10349	277.01	240.4	HG002_SVs_Tier1_v0.6.vcf.gz	HG002_SVs_Tier1plusTier2_v0.6.1.bed	1	0	None	gbont_50x_svim_sns_tier1n2	NotApplicable	svim 1.4.2
GIAB	HG002.ONT.GRCh37	ONT	50	pbsv	def	0.567114	0.900259	0.695869	0.513492	0.890979	0.651506	11454	10371	5199.22	5628.25	HG002_SVs_Tier1_v0.6.vcf.gz	HG002_SVs_Tier1plusTier2_v0.6.1.bed	1	0	None	gbont_50x_pbsv_def_tier1n2	NotApplicable	pbsv 2.6.2 (commit SL-release-10.1.0-175-g866ef3c)
GIAB	HG002.ONT.GRCh37	ONT	50	pbsv	sns	0.567114	0.900259	0.695869	0.513492	0.890979	0.651506	11454	10371	5391.12	5801.01	HG002_SVs_Tier1_v0.6.vcf.gz	HG002_SVs_Tier1plusTier2_v0.6.1.bed	1	0	None	gbont_50x_pbsv_sns_tier1n2	NotApplicable	pbsv 2.6.2 (commit SL-release-10.1.0-175-g866ef3c)

## Sheet: SuppTable04
# Supplementary Table 4		Benchmarked Sniffles2 across a more challenging SV data set across 386 medically relevant, but highly polymorphic/challenging genes		4
BenchGroup	Sample	Tech	Coverage	Caller	Paramset	Precision	Recall	F1	Gt_Precision	Gt_Recall	Gt_F1	Tp-Call	Tp-Call_Tp-Gt	WallTime	CPUTime	GoldStandard	IncludeBed	CompareSeq	MultiMatch	NMFilter	BenchId	Sniffles2Commit	CallerVersion
med	HG002.HiFi.GRCh38	HiFi	5	sniffles2	def	0.975	0.718894	0.827586	0.65625	0.63253	0.644172	156	105	2.55	6.16	SVs_medical/HG002_GRCh38_difficult_medical_gene_SV_benchmark_v0.01.vcf.gz	SVs_medical/HG002_GRCh38_difficult_medical_gene_SV_benchmark_v0.01.bed	1	0	None	medhifi_5x_sniffles2_def	9e9368cc43d625f7cda16254eca2612902e63163	Sniffles2_ Version 2.2
med	HG002.HiFi.GRCh38	HiFi	5	sniffles1	def	1	0.004608	0.009174	1	0.004608	0.009174	1	1	23.79	94.7	SVs_medical/HG002_GRCh38_difficult_medical_gene_SV_benchmark_v0.01.vcf.gz	SVs_medical/HG002_GRCh38_difficult_medical_gene_SV_benchmark_v0.01.bed	1	0	None	medhifi_5x_sniffles1_def	NotApplicable	Sniffles1 V1.0.12a
med	HG002.HiFi.GRCh38	HiFi	5	sniffles1	sns	0.861111	0.571429	0.686981	0.472222	0.42236	0.445902	124	68	22.4	96.99	SVs_medical/HG002_GRCh38_difficult_medical_gene_SV_benchmark_v0.01.vcf.gz	SVs_medical/HG002_GRCh38_difficult_medical_gene_SV_benchmark_v0.01.bed	1	0	None	medhifi_5x_sniffles1_sns	NotApplicable	Sniffles1 V1.0.12a
med	HG002.HiFi.GRCh38	HiFi	5	cutesv	def	1	0.009217	0.018265	1	0.009217	0.018265	2	2	10.95	8.32	SVs_medical/HG002_GRCh38_difficult_medical_gene_SV_benchmark_v0.01.vcf.gz	SVs_medical/HG002_GRCh38_difficult_medical_gene_SV_benchmark_v0.01.bed	1	0	None	medhifi_5x_cutesv_def	NotApplicable	cuteSV 1.0.11
med	HG002.HiFi.GRCh38	HiFi	5	cutesv	sns	0.962733	0.714286	0.820106	0.614907	0.614907	0.614907	155	99	28.27	17.81	SVs_medical/HG002_GRCh38_difficult_medical_gene_SV_benchmark_v0.01.vcf.gz	SVs_medical/HG002_GRCh38_difficult_medical_gene_SV_benchmark_v0.01.bed	1	0	None	medhifi_5x_cutesv_sns	NotApplicable	cuteSV 1.0.11
med	HG002.HiFi.GRCh38	HiFi	5	svim	def	1	0.009217	0.018265	1	0.009217	0.018265	2	2	27.36	9.55	SVs_medical/HG002_GRCh38_difficult_medical_gene_SV_benchmark_v0.01.vcf.gz	SVs_medical/HG002_GRCh38_difficult_medical_gene_SV_benchmark_v0.01.bed	1	0	None	medhifi_5x_svim_def	NotApplicable	svim 1.4.2
med	HG002.HiFi.GRCh38	HiFi	5	svim	sns	0.95679	0.714286	0.817942	0.475309	0.553957	0.511628	155	77	23.16	8.34	SVs_medical/HG002_GRCh38_difficult_medical_gene_SV_benchmark_v0.01.vcf.gz	SVs_medical/HG002_GRCh38_difficult_medical_gene_SV_benchmark_v0.01.bed	1	0	None	medhifi_5x_svim_sns	NotApplicable	svim 1.4.2
med	HG002.HiFi.GRCh38	HiFi	5	pbsv	def	0.961538	0.806452	0.877193	0.598901	0.721854	0.654655	175	109	158.88	387.85	SVs_medical/HG002_GRCh38_difficult_medical_gene_SV_benchmark_v0.01.vcf.gz	SVs_medical/HG002_GRCh38_difficult_medical_gene_SV_benchmark_v0.01.bed	1	0	None	medhifi_5x_pbsv_def	NotApplicable	pbsv 2.6.2 (commit SL-release-10.1.0-175-g866ef3c)
med	HG002.HiFi.GRCh38	HiFi	5	pbsv	sns	0.980892	0.709677	0.823529	0.598726	0.598726	0.598726	154	94	122.99	271.67	SVs_medical/HG002_GRCh38_difficult_medical_gene_SV_benchmark_v0.01.vcf.gz	SVs_medical/HG002_GRCh38_difficult_medical_gene_SV_benchmark_v0.01.bed	1	0	None	medhifi_5x_pbsv_sns	NotApplicable	pbsv 2.6.2 (commit SL-release-10.1.0-175-g866ef3c)
med	HG002.HiFi.GRCh38	HiFi	10	sniffles2	def	0.973404	0.843318	0.903704	0.670213	0.7875	0.724138	183	126	3.54	12.41	SVs_medical/HG002_GRCh38_difficult_medical_gene_SV_benchmark_v0.01.vcf.gz	SVs_medical/HG002_GRCh38_difficult_medical_gene_SV_benchmark_v0.01.bed	1	0	None	medhifi_10x_sniffles2_def	9e9368cc43d625f7cda16254eca2612902e63163	Sniffles2_ Version 2.2
med	HG002.HiFi.GRCh38	HiFi	10	sniffles1	def	0.8125	0.119816	0.208835	0.65625	0.099057	0.172131	26	21	47.77	192.09	SVs_medical/HG002_GRCh38_difficult_medical_gene_SV_benchmark_v0.01.vcf.gz	SVs_medical/HG002_GRCh38_difficult_medical_gene_SV_benchmark_v0.01.bed	1	0	None	medhifi_10x_sniffles1_def	NotApplicable	Sniffles1 V1.0.12a
med	HG002.HiFi.GRCh38	HiFi	10	sniffles1	sns	0.854651	0.677419	0.755784	0.476744	0.539474	0.506173	147	82	48.39	192.1	SVs_medical/HG002_GRCh38_difficult_medical_gene_SV_benchmark_v0.01.vcf.gz	SVs_medical/HG002_GRCh38_difficult_medical_gene_SV_benchmark_v0.01.bed	1	0	None	medhifi_10x_sniffles1_sns	NotApplicable	Sniffles1 V1.0.12a
med	HG002.HiFi.GRCh38	HiFi	10	cutesv	def	1	0.193548	0.324324	0.857143	0.170616	0.284585	42	36	9.09	19.72	SVs_medical/HG002_GRCh38_difficult_medical_gene_SV_benchmark_v0.01.vcf.gz	SVs_medical/HG002_GRCh38_difficult_medical_gene_SV_benchmark_v0.01.bed	1	0	None	medhifi_10x_cutesv_def	NotApplicable	cuteSV 1.0.11
med	HG002.HiFi.GRCh38	HiFi	10	cutesv	sns	0.941176	0.81106	0.871287	0.641711	0.745342	0.689655	176	120	47.52	34.97	SVs_medical/HG002_GRCh38_difficult_medical_gene_SV_benchmark_v0.01.vcf.gz	SVs_medical/HG002_GRCh38_difficult_medical_gene_SV_benchmark_v0.01.bed	1	0	None	medhifi_10x_cutesv_sns	NotApplicable	cuteSV 1.0.11
med	HG002.HiFi.GRCh38	HiFi	10	svim	def	1	0.179724	0.304688	0.871795	0.160377	0.270916	39	34	26.91	18.52	SVs_medical/HG002_GRCh38_difficult_medical_gene_SV_benchmark_v0.01.vcf.gz	SVs_medical/HG002_GRCh38_difficult_medical_gene_SV_benchmark_v0.01.bed	1	0	None	medhifi_10x_svim_def	NotApplicable	svim 1.4.2
med	HG002.HiFi.GRCh38	HiFi	10	svim	sns	0.944162	0.857143	0.898551	0.619289	0.797386	0.697143	186	122	35.92	12.09	SVs_medical/HG002_GRCh38_difficult_medical_gene_SV_benchmark_v0.01.vcf.gz	SVs_medical/HG002_GRCh38_difficult_medical_gene_SV_benchmark_v0.01.bed	1	0	None	medhifi_10x_svim_sns	NotApplicable	svim 1.4.2
med	HG002.HiFi.GRCh38	HiFi	10	pbsv	def	0.959799	0.880184	0.918269	0.61809	0.825503	0.706897	191	123	180.26	449.69	SVs_medical/HG002_GRCh38_difficult_medical_gene_SV_benchmark_v0.01.vcf.gz	SVs_medical/HG002_GRCh38_difficult_medical_gene_SV_benchmark_v0.01.bed	1	0	None	medhifi_10x_pbsv_def	NotApplicable	pbsv 2.6.2 (commit SL-release-10.1.0-175-g866ef3c)
med	HG002.HiFi.GRCh38	HiFi	10	pbsv	sns	0.983957	0.847926	0.910891	0.631016	0.781457	0.698225	184	118	169.11	409.84	SVs_medical/HG002_GRCh38_difficult_medical_gene_SV_benchmark_v0.01.vcf.gz	SVs_medical/HG002_GRCh38_difficult_medical_gene_SV_benchmark_v0.01.bed	1	0	None	medhifi_10x_pbsv_sns	NotApplicable	pbsv 2.6.2 (commit SL-release-10.1.0-175-g866ef3c)
med	HG002.HiFi.GRCh38	HiFi	20	sniffles2	def	0.979899	0.898618	0.9375	0.703518	0.864198	0.775623	195	140	7.33	22.24	SVs_medical/HG002_GRCh38_difficult_medical_gene_SV_benchmark_v0.01.vcf.gz	SVs_medical/HG002_GRCh38_difficult_medical_gene_SV_benchmark_v0.01.bed	1	0	None	medhifi_20x_sniffles2_def	9e9368cc43d625f7cda16254eca2612902e63163	Sniffles2_ Version 2.2
med	HG002.HiFi.GRCh38	HiFi	20	sniffles1	def	0.885496	0.534562	0.666667	0.618321	0.445055	0.517572	116	81	89.33	390.44	SVs_medical/HG002_GRCh38_difficult_medical_gene_SV_benchmark_v0.01.vcf.gz	SVs_medical/HG002_GRCh38_difficult_medical_gene_SV_benchmark_v0.01.bed	1	0	None	medhifi_20x_sniffles1_def	NotApplicable	Sniffles1 V1.0.12a
med	HG002.HiFi.GRCh38	HiFi	20	sniffles1	sns	0.84	0.774194	0.805755	0.505	0.673333	0.577143	168	101	99.13	384.74	SVs_medical/HG002_GRCh38_difficult_medical_gene_SV_benchmark_v0.01.vcf.gz	SVs_medical/HG002_GRCh38_difficult_medical_gene_SV_benchmark_v0.01.bed	1	0	None	medhifi_20x_sniffles1_sns	NotApplicable	Sniffles1 V1.0.12a
med	HG002.HiFi.GRCh38	HiFi	20	cutesv	def	0.971631	0.631336	0.765363	0.716312	0.558011	0.627329	137	101	32.38	49.19	SVs_medical/HG002_GRCh38_difficult_medical_gene_SV_benchmark_v0.01.vcf.gz	SVs_medical/HG002_GRCh38_difficult_medical_gene_SV_benchmark_v0.01.bed	1	0	None	medhifi_20x_cutesv_def	NotApplicable	cuteSV 1.0.11
med	HG002.HiFi.GRCh38	HiFi	20	cutesv	sns	0.963918	0.861751	0.909976	0.680412	0.814815	0.741573	187	132	127.86	74.4	SVs_medical/HG002_GRCh38_difficult_medical_gene_SV_benchmark_v0.01.vcf.gz	SVs_medical/HG002_GRCh38_difficult_medical_gene_SV_benchmark_v0.01.bed	1	0	None	medhifi_20x_cutesv_sns	NotApplicable	cuteSV 1.0.11
med	HG002.HiFi.GRCh38	HiFi	20	svim	def	0.963504	0.608295	0.745763	0.744526	0.545455	0.62963	132	102	48.34	22.29	SVs_medical/HG002_GRCh38_difficult_medical_gene_SV_benchmark_v0.01.vcf.gz	SVs_medical/HG002_GRCh38_difficult_medical_gene_SV_benchmark_v0.01.bed	1	0	None	medhifi_20x_svim_def	NotApplicable	svim 1.4.2
med	HG002.HiFi.GRCh38	HiFi	20	svim	sns	0.941463	0.889401	0.914692	0.673171	0.851852	0.752044	193	138	111.03	21.48	SVs_medical/HG002_GRCh38_difficult_medical_gene_SV_benchmark_v0.01.vcf.gz	SVs_medical/HG002_GRCh38_difficult_medical_gene_SV_benchmark_v0.01.bed	1	0	None	medhifi_20x_svim_sns	NotApplicable	svim 1.4.2
med	HG002.HiFi.GRCh38	HiFi	20	pbsv	def	0.974619	0.884793	0.927536	0.664975	0.839744	0.74221	192	131	202.53	508.27	SVs_medical/HG002_GRCh38_difficult_medical_gene_SV_benchmark_v0.01.vcf.gz	SVs_medical/HG002_GRCh38_difficult_medical_gene_SV_benchmark_v0.01.bed	1	0	None	medhifi_20x_pbsv_def	NotApplicable	pbsv 2.6.2 (commit SL-release-10.1.0-175-g866ef3c)
med	HG002.HiFi.GRCh38	HiFi	20	pbsv	sns	0.979592	0.884793	0.929782	0.668367	0.839744	0.744318	192	131	202.65	503.93	SVs_medical/HG002_GRCh38_difficult_medical_gene_SV_benchmark_v0.01.vcf.gz	SVs_medical/HG002_GRCh38_difficult_medical_gene_SV_benchmark_v0.01.bed	1	0	None	medhifi_20x_pbsv_sns	NotApplicable	pbsv 2.6.2 (commit SL-release-10.1.0-175-g866ef3c)
med	HG002.HiFi.GRCh38	HiFi	30	sniffles2	def	0.98	0.903226	0.940048	0.7	0.869565	0.775623	196	140	9.32	34.29	SVs_medical/HG002_GRCh38_difficult_medical_gene_SV_benchmark_v0.01.vcf.gz	SVs_medical/HG002_GRCh38_difficult_medical_gene_SV_benchmark_v0.01.bed	1	0	None	medhifi_30x_sniffles2_def	9e9368cc43d625f7cda16254eca2612902e63163	Sniffles2_ Version 2.2
med	HG002.HiFi.GRCh38	HiFi	30	sniffles1	def	0.897143	0.723502	0.80102	0.6	0.636364	0.617647	157	105	131.22	573.99	SVs_medical/HG002_GRCh38_difficult_medical_gene_SV_benchmark_v0.01.vcf.gz	SVs_medical/HG002_GRCh38_difficult_medical_gene_SV_benchmark_v0.01.bed	1	0	None	medhifi_30x_sniffles1_def	NotApplicable	Sniffles1 V1.0.12a
med	HG002.HiFi.GRCh38	HiFi	30	sniffles1	sns	0.834906	0.815668	0.825175	0.481132	0.71831	0.576271	177	102	131.48	573.35	SVs_medical/HG002_GRCh38_difficult_medical_gene_SV_benchmark_v0.01.vcf.gz	SVs_medical/HG002_GRCh38_difficult_medical_gene_SV_benchmark_v0.01.bed	1	0	None	medhifi_30x_sniffles1_sns	NotApplicable	Sniffles1 V1.0.12a
med	HG002.HiFi.GRCh38	HiFi	30	cutesv	def	0.967033	0.81106	0.882206	0.697802	0.755952	0.725714	176	127	38.73	80.26	SVs_medical/HG002_GRCh38_difficult_medical_gene_SV_benchmark_v0.01.vcf.gz	SVs_medical/HG002_GRCh38_difficult_medical_gene_SV_benchmark_v0.01.bed	1	0	None	medhifi_30x_cutesv_def	NotApplicable	cuteSV 1.0.11
med	HG002.HiFi.GRCh38	HiFi	30	cutesv	sns	0.959184	0.866359	0.910412	0.683673	0.822086	0.746518	188	134	75.25	153.44	SVs_medical/HG002_GRCh38_difficult_medical_gene_SV_benchmark_v0.01.vcf.gz	SVs_medical/HG002_GRCh38_difficult_medical_gene_SV_benchmark_v0.01.bed	1	0	None	medhifi_30x_cutesv_sns	NotApplicable	cuteSV 1.0.11
med	HG002.HiFi.GRCh38	HiFi	30	svim	def	0.956044	0.801843	0.87218	0.703297	0.748538	0.725212	174	128	46.87	30.92	SVs_medical/HG002_GRCh38_difficult_medical_gene_SV_benchmark_v0.01.vcf.gz	SVs_medical/HG002_GRCh38_difficult_medical_gene_SV_benchmark_v0.01.bed	1	0	None	medhifi_30x_svim_def	NotApplicable	svim 1.4.2
med	HG002.HiFi.GRCh38	HiFi	30	svim	sns	0.936893	0.889401	0.91253	0.669903	0.851852	0.75	193	138	74.5	45.33	SVs_medical/HG002_GRCh38_difficult_medical_gene_SV_benchmark_v0.01.vcf.gz	SVs_medical/HG002_GRCh38_difficult_medical_gene_SV_benchmark_v0.01.bed	1	0	None	medhifi_30x_svim_sns	NotApplicable	svim 1.4.2
med	HG002.HiFi.GRCh38	HiFi	30	pbsv	def	0.965347	0.898618	0.930788	0.663366	0.858974	0.748603	195	134	232.87	556.88	SVs_medical/HG002_GRCh38_difficult_medical_gene_SV_benchmark_v0.01.vcf.gz	SVs_medical/HG002_GRCh38_difficult_medical_gene_SV_benchmark_v0.01.bed	1	0	None	medhifi_30x_pbsv_def	NotApplicable	pbsv 2.6.2 (commit SL-release-10.1.0-175-g866ef3c)
med	HG002.HiFi.GRCh38	HiFi	30	pbsv	sns	0.965347	0.898618	0.930788	0.658416	0.858065	0.745098	195	133	225.4	545.97	SVs_medical/HG002_GRCh38_difficult_medical_gene_SV_benchmark_v0.01.vcf.gz	SVs_medical/HG002_GRCh38_difficult_medical_gene_SV_benchmark_v0.01.bed	1	0	None	medhifi_30x_pbsv_sns	NotApplicable	pbsv 2.6.2 (commit SL-release-10.1.0-175-g866ef3c)
med	HG002.ONT.GRCh38	ONT	5	sniffles2	def	0.960526	0.672811	0.791328	0.684211	0.594286	0.636086	146	104	3.29	12.43	SVs_medical/HG002_GRCh38_difficult_medical_gene_SV_benchmark_v0.01.vcf.gz	SVs_medical/HG002_GRCh38_difficult_medical_gene_SV_benchmark_v0.01.bed	1	0	None	medont_5x_sniffles2_def	9e9368cc43d625f7cda16254eca2612902e63163	Sniffles2_ Version 2.2
med	HG002.ONT.GRCh38	ONT	5	sniffles1	def	0	0	N/A(error)	0	0	N/A(error)	0	0	39.14	117.09	SVs_medical/HG002_GRCh38_difficult_medical_gene_SV_benchmark_v0.01.vcf.gz	SVs_medical/HG002_GRCh38_difficult_medical_gene_SV_benchmark_v0.01.bed	1	0	None	medont_5x_sniffles1_def	NotApplicable	Sniffles1 V1.0.12a
med	HG002.ONT.GRCh38	ONT	5	sniffles1	sns	0.94697	0.576037	0.716332	0.583333	0.455621	0.511628	125	77	39.62	117.31	SVs_medical/HG002_GRCh38_difficult_medical_gene_SV_benchmark_v0.01.vcf.gz	SVs_medical/HG002_GRCh38_difficult_medical_gene_SV_benchmark_v0.01.bed	1	0	None	medont_5x_sniffles1_sns	NotApplicable	Sniffles1 V1.0.12a
med	HG002.ONT.GRCh38	ONT	5	cutesv	def	0	0	N/A(error)	0	0	N/A(error)	0	0	6.87	31.16	SVs_medical/HG002_GRCh38_difficult_medical_gene_SV_benchmark_v0.01.vcf.gz	SVs_medical/HG002_GRCh38_difficult_medical_gene_SV_benchmark_v0.01.bed	1	0	None	medont_5x_cutesv_def	NotApplicable	cuteSV 1.0.11
med	HG002.ONT.GRCh38	ONT	5	cutesv	sns	0.954545	0.677419	0.792453	0.642857	0.585799	0.613003	147	99	45.67	143.68	SVs_medical/HG002_GRCh38_difficult_medical_gene_SV_benchmark_v0.01.vcf.gz	SVs_medical/HG002_GRCh38_difficult_medical_gene_SV_benchmark_v0.01.bed	1	0	None	medont_5x_cutesv_sns	NotApplicable	cuteSV 1.0.11
med	HG002.ONT.GRCh38	ONT	5	svim	def	0	0	N/A(error)	0	0	N/A(error)	0	0	19.11	14.21	SVs_medical/HG002_GRCh38_difficult_medical_gene_SV_benchmark_v0.01.vcf.gz	SVs_medical/HG002_GRCh38_difficult_medical_gene_SV_benchmark_v0.01.bed	1	0	None	medont_5x_svim_def	NotApplicable	svim 1.4.2
med	HG002.ONT.GRCh38	ONT	5	svim	sns	0.911392	0.663594	0.768	0.379747	0.451128	0.412371	144	60	36.23	16.18	SVs_medical/HG002_GRCh38_difficult_medical_gene_SV_benchmark_v0.01.vcf.gz	SVs_medical/HG002_GRCh38_difficult_medical_gene_SV_benchmark_v0.01.bed	1	0	None	medont_5x_svim_sns	NotApplicable	svim 1.4.2
med	HG002.ONT.GRCh38	ONT	5	pbsv	def	0.99115	0.516129	0.678788	0.654867	0.413408	0.506849	112	74	208.99	417.07	SVs_medical/HG002_GRCh38_difficult_medical_gene_SV_benchmark_v0.01.vcf.gz	SVs_medical/HG002_GRCh38_difficult_medical_gene_SV_benchmark_v0.01.bed	1	0	None	medont_5x_pbsv_def	NotApplicable	pbsv 2.6.2 (commit SL-release-10.1.0-175-g866ef3c)
med	HG002.ONT.GRCh38	ONT	5	pbsv	sns	0.99115	0.516129	0.678788	0.654867	0.413408	0.506849	112	74	203.11	411.85	SVs_medical/HG002_GRCh38_difficult_medical_gene_SV_benchmark_v0.01.vcf.gz	SVs_medical/HG002_GRCh38_difficult_medical_gene_SV_benchmark_v0.01.bed	1	0	None	medont_5x_pbsv_sns	NotApplicable	pbsv 2.6.2 (commit SL-release-10.1.0-175-g866ef3c)
med	HG002.ONT.GRCh38	ONT	10	sniffles2	def	0.973262	0.83871	0.90099	0.663102	0.779874	0.716763	182	124	6.63	23.34	SVs_medical/HG002_GRCh38_difficult_medical_gene_SV_benchmark_v0.01.vcf.gz	SVs_medical/HG002_GRCh38_difficult_medical_gene_SV_benchmark_v0.01.bed	1	0	None	medont_10x_sniffles2_def	9e9368cc43d625f7cda16254eca2612902e63163	Sniffles2_ Version 2.2
med	HG002.ONT.GRCh38	ONT	10	sniffles1	def	1	0.129032	0.228571	0.857143	0.112676	0.19917	28	24	77.1	233.22	SVs_medical/HG002_GRCh38_difficult_medical_gene_SV_benchmark_v0.01.vcf.gz	SVs_medical/HG002_GRCh38_difficult_medical_gene_SV_benchmark_v0.01.bed	1	0	None	medont_10x_sniffles1_def	NotApplicable	Sniffles1 V1.0.12a
med	HG002.ONT.GRCh38	ONT	10	sniffles1	sns	0.94382	0.774194	0.850633	0.539326	0.662069	0.594427	168	96	59.61	248.62	SVs_medical/HG002_GRCh38_difficult_medical_gene_SV_benchmark_v0.01.vcf.gz	SVs_medical/HG002_GRCh38_difficult_medical_gene_SV_benchmark_v0.01.bed	1	0	None	medont_10x_sniffles1_sns	NotApplicable	Sniffles1 V1.0.12a
med	HG002.ONT.GRCh38	ONT	10	cutesv	def	0.971429	0.156682	0.269841	0.857143	0.140845	0.241935	34	30	35.42	108.14	SVs_medical/HG002_GRCh38_difficult_medical_gene_SV_benchmark_v0.01.vcf.gz	SVs_medical/HG002_GRCh38_difficult_medical_gene_SV_benchmark_v0.01.bed	1	0	None	medont_10x_cutesv_def	NotApplicable	cuteSV 1.0.11
med	HG002.ONT.GRCh38	ONT	10	cutesv	sns	0.917526	0.820276	0.86618	0.592784	0.746753	0.66092	178	115	66.75	238.53	SVs_medical/HG002_GRCh38_difficult_medical_gene_SV_benchmark_v0.01.vcf.gz	SVs_medical/HG002_GRCh38_difficult_medical_gene_SV_benchmark_v0.01.bed	1	0	None	medont_10x_cutesv_sns	NotApplicable	cuteSV 1.0.11
med	HG002.ONT.GRCh38	ONT	10	svim	def	0.969697	0.147465	0.256	0.878788	0.135514	0.234818	32	29	50.63	27.14	SVs_medical/HG002_GRCh38_difficult_medical_gene_SV_benchmark_v0.01.vcf.gz	SVs_medical/HG002_GRCh38_difficult_medical_gene_SV_benchmark_v0.01.bed	1	0	None	medont_10x_svim_def	NotApplicable	svim 1.4.2
med	HG002.ONT.GRCh38	ONT	10	svim	sns	0.861111	0.857143	0.859122	0.527778	0.786207	0.631579	186	114	57.56	29.85	SVs_medical/HG002_GRCh38_difficult_medical_gene_SV_benchmark_v0.01.vcf.gz	SVs_medical/HG002_GRCh38_difficult_medical_gene_SV_benchmark_v0.01.bed	1	0	None	medont_10x_svim_sns	NotApplicable	svim 1.4.2
med	HG002.ONT.GRCh38	ONT	10	pbsv	def	0.988235	0.774194	0.868217	0.617647	0.681818	0.648148	168	105	436.01	765.04	SVs_medical/HG002_GRCh38_difficult_medical_gene_SV_benchmark_v0.01.vcf.gz	SVs_medical/HG002_GRCh38_difficult_medical_gene_SV_benchmark_v0.01.bed	1	0	None	medont_10x_pbsv_def	NotApplicable	pbsv 2.6.2 (commit SL-release-10.1.0-175-g866ef3c)
med	HG002.ONT.GRCh38	ONT	10	pbsv	sns	0.988235	0.774194	0.868217	0.617647	0.681818	0.648148	168	105	419.12	749.18	SVs_medical/HG002_GRCh38_difficult_medical_gene_SV_benchmark_v0.01.vcf.gz	SVs_medical/HG002_GRCh38_difficult_medical_gene_SV_benchmark_v0.01.bed	1	0	None	medont_10x_pbsv_sns	NotApplicable	pbsv 2.6.2 (commit SL-release-10.1.0-175-g866ef3c)
med	HG002.ONT.GRCh38	ONT	20	sniffles2	def	0.979058	0.861751	0.916667	0.706806	0.818182	0.758427	187	135	11.56	45.33	SVs_medical/HG002_GRCh38_difficult_medical_gene_SV_benchmark_v0.01.vcf.gz	SVs_medical/HG002_GRCh38_difficult_medical_gene_SV_benchmark_v0.01.bed	1	0	None	medont_20x_sniffles2_def	9e9368cc43d625f7cda16254eca2612902e63163	Sniffles2_ Version 2.2
med	HG002.ONT.GRCh38	ONT	20	sniffles1	def	0.964602	0.502304	0.660606	0.699115	0.42246	0.526667	109	79	161.25	560.46	SVs_medical/HG002_GRCh38_difficult_medical_gene_SV_benchmark_v0.01.vcf.gz	SVs_medical/HG002_GRCh38_difficult_medical_gene_SV_benchmark_v0.01.bed	1	0	None	medont_20x_sniffles1_def	NotApplicable	Sniffles1 V1.0.12a
med	HG002.ONT.GRCh38	ONT	20	sniffles1	sns	0.928962	0.78341	0.85	0.52459	0.671329	0.588957	170	96	111.28	482.84	SVs_medical/HG002_GRCh38_difficult_medical_gene_SV_benchmark_v0.01.vcf.gz	SVs_medical/HG002_GRCh38_difficult_medical_gene_SV_benchmark_v0.01.bed	1	0	None	medont_20x_sniffles1_sns	NotApplicable	Sniffles1 V1.0.12a
med	HG002.ONT.GRCh38	ONT	20	cutesv	def	0.944056	0.62212	0.75	0.685315	0.544444	0.606811	135	98	44.96	191.94	SVs_medical/HG002_GRCh38_difficult_medical_gene_SV_benchmark_v0.01.vcf.gz	SVs_medical/HG002_GRCh38_difficult_medical_gene_SV_benchmark_v0.01.bed	1	0	None	medont_20x_cutesv_def	NotApplicable	cuteSV 1.0.11
med	HG002.ONT.GRCh38	ONT	20	cutesv	sns	0.938462	0.843318	0.88835	0.651282	0.78882	0.713483	183	127	103.31	426.07	SVs_medical/HG002_GRCh38_difficult_medical_gene_SV_benchmark_v0.01.vcf.gz	SVs_medical/HG002_GRCh38_difficult_medical_gene_SV_benchmark_v0.01.bed	1	0	None	medont_20x_cutesv_sns	NotApplicable	cuteSV 1.0.11
med	HG002.ONT.GRCh38	ONT	20	svim	def	0.953846	0.571429	0.714697	0.715385	0.5	0.588608	124	93	77.11	58.78	SVs_medical/HG002_GRCh38_difficult_medical_gene_SV_benchmark_v0.01.vcf.gz	SVs_medical/HG002_GRCh38_difficult_medical_gene_SV_benchmark_v0.01.bed	1	0	None	medont_20x_svim_def	NotApplicable	svim 1.4.2
med	HG002.ONT.GRCh38	ONT	20	svim	sns	0.843478	0.894009	0.868009	0.565217	0.849673	0.678851	194	130	89.95	64.17	SVs_medical/HG002_GRCh38_difficult_medical_gene_SV_benchmark_v0.01.vcf.gz	SVs_medical/HG002_GRCh38_difficult_medical_gene_SV_benchmark_v0.01.bed	1	0	None	medont_20x_svim_sns	NotApplicable	svim 1.4.2
med	HG002.ONT.GRCh38	ONT	20	pbsv	def	0.979275	0.870968	0.921951	0.626943	0.812081	0.707602	189	121	1148.67	1533.36	SVs_medical/HG002_GRCh38_difficult_medical_gene_SV_benchmark_v0.01.vcf.gz	SVs_medical/HG002_GRCh38_difficult_medical_gene_SV_benchmark_v0.01.bed	1	0	None	medont_20x_pbsv_def	NotApplicable	pbsv 2.6.2 (commit SL-release-10.1.0-175-g866ef3c)
med	HG002.ONT.GRCh38	ONT	20	pbsv	sns	0.979275	0.870968	0.921951	0.626943	0.812081	0.707602	189	121	1164.87	1549.81	SVs_medical/HG002_GRCh38_difficult_medical_gene_SV_benchmark_v0.01.vcf.gz	SVs_medical/HG002_GRCh38_difficult_medical_gene_SV_benchmark_v0.01.bed	1	0	None	medont_20x_pbsv_sns	NotApplicable	pbsv 2.6.2 (commit SL-release-10.1.0-175-g866ef3c)
med	HG002.ONT.GRCh38	ONT	30	sniffles2	def	0.969697	0.884793	0.925301	0.691919	0.845679	0.761111	192	137	17.89	67.49	SVs_medical/HG002_GRCh38_difficult_medical_gene_SV_benchmark_v0.01.vcf.gz	SVs_medical/HG002_GRCh38_difficult_medical_gene_SV_benchmark_v0.01.bed	1	0	None	medont_30x_sniffles2_def	9e9368cc43d625f7cda16254eca2612902e63163	Sniffles2_ Version 2.2
med	HG002.ONT.GRCh38	ONT	30	sniffles1	def	0.945783	0.723502	0.819843	0.608434	0.627329	0.617737	157	101	217.09	884.97	SVs_medical/HG002_GRCh38_difficult_medical_gene_SV_benchmark_v0.01.vcf.gz	SVs_medical/HG002_GRCh38_difficult_medical_gene_SV_benchmark_v0.01.bed	1	0	None	medont_30x_sniffles1_def	NotApplicable	Sniffles1 V1.0.12a
med	HG002.ONT.GRCh38	ONT	30	sniffles1	sns	0.897959	0.81106	0.8523	0.556122	0.726667	0.630058	176	109	244.78	711.98	SVs_medical/HG002_GRCh38_difficult_medical_gene_SV_benchmark_v0.01.vcf.gz	SVs_medical/HG002_GRCh38_difficult_medical_gene_SV_benchmark_v0.01.bed	1	0	None	medont_30x_sniffles1_sns	NotApplicable	Sniffles1 V1.0.12a
med	HG002.ONT.GRCh38	ONT	30	cutesv	def	0.956989	0.820276	0.883375	0.682796	0.76506	0.721591	178	127	122.35	405.04	SVs_medical/HG002_GRCh38_difficult_medical_gene_SV_benchmark_v0.01.vcf.gz	SVs_medical/HG002_GRCh38_difficult_medical_gene_SV_benchmark_v0.01.bed	1	0	None	medont_30x_cutesv_def	NotApplicable	cuteSV 1.0.11
med	HG002.ONT.GRCh38	ONT	30	cutesv	sns	0.945274	0.875576	0.909091	0.671642	0.833333	0.743802	190	135	191.4	610.33	SVs_medical/HG002_GRCh38_difficult_medical_gene_SV_benchmark_v0.01.vcf.gz	SVs_medical/HG002_GRCh38_difficult_medical_gene_SV_benchmark_v0.01.bed	1	0	None	medont_30x_cutesv_sns	NotApplicable	cuteSV 1.0.11
med	HG002.ONT.GRCh38	ONT	30	svim	def	0.932584	0.764977	0.840506	0.640449	0.690909	0.664723	166	114	159.63	91.81	SVs_medical/HG002_GRCh38_difficult_medical_gene_SV_benchmark_v0.01.vcf.gz	SVs_medical/HG002_GRCh38_difficult_medical_gene_SV_benchmark_v0.01.bed	1	0	None	medont_30x_svim_def	NotApplicable	svim 1.4.2
med	HG002.ONT.GRCh38	ONT	30	svim	sns	0.804167	0.889401	0.844639	0.529167	0.84106	0.649616	193	127	163.63	109.53	SVs_medical/HG002_GRCh38_difficult_medical_gene_SV_benchmark_v0.01.vcf.gz	SVs_medical/HG002_GRCh38_difficult_medical_gene_SV_benchmark_v0.01.bed	1	0	None	medont_30x_svim_sns	NotApplicable	svim 1.4.2
med	HG002.ONT.GRCh38	ONT	30	pbsv	def	0.979487	0.880184	0.927184	0.641026	0.827815	0.722543	191	125	2420.52	2841.38	SVs_medical/HG002_GRCh38_difficult_medical_gene_SV_benchmark_v0.01.vcf.gz	SVs_medical/HG002_GRCh38_difficult_medical_gene_SV_benchmark_v0.01.bed	1	0	None	medont_30x_pbsv_def	NotApplicable	pbsv 2.6.2 (commit SL-release-10.1.0-175-g866ef3c)
med	HG002.ONT.GRCh38	ONT	30	pbsv	sns	0.979487	0.880184	0.927184	0.641026	0.827815	0.722543	191	125	2381.15	2802.35	SVs_medical/HG002_GRCh38_difficult_medical_gene_SV_benchmark_v0.01.vcf.gz	SVs_medical/HG002_GRCh38_difficult_medical_gene_SV_benchmark_v0.01.bed	1	0	None	medont_30x_pbsv_sns	NotApplicable	pbsv 2.6.2 (commit SL-release-10.1.0-175-g866ef3c)
med	HG002.ONT.GRCh38	ONT	50	sniffles2	def	0.984772	0.894009	0.937198	0.71066	0.858896	0.777778	194	140	29.29	109.85	SVs_medical/HG002_GRCh38_difficult_medical_gene_SV_benchmark_v0.01.vcf.gz	SVs_medical/HG002_GRCh38_difficult_medical_gene_SV_benchmark_v0.01.bed	1	0	None	medont_50x_sniffles2_def	9e9368cc43d625f7cda16254eca2612902e63163	Sniffles2_ Version 2.2
med	HG002.ONT.GRCh38	ONT	50	sniffles1	def	0.943299	0.843318	0.890511	0.587629	0.77027	0.666667	183	114	438.7	1222.66	SVs_medical/HG002_GRCh38_difficult_medical_gene_SV_benchmark_v0.01.vcf.gz	SVs_medical/HG002_GRCh38_difficult_medical_gene_SV_benchmark_v0.01.bed	1	0	None	medont_50x_sniffles1_def	NotApplicable	Sniffles1 V1.0.12a
med	HG002.ONT.GRCh38	ONT	50	sniffles1	sns	0.844749	0.852535	0.848624	0.511416	0.777778	0.61708	185	112	397.92	1519.73	SVs_medical/HG002_GRCh38_difficult_medical_gene_SV_benchmark_v0.01.vcf.gz	SVs_medical/HG002_GRCh38_difficult_medical_gene_SV_benchmark_v0.01.bed	1	0	None	medont_50x_sniffles1_sns	NotApplicable	Sniffles1 V1.0.12a
med	HG002.ONT.GRCh38	ONT	50	cutesv	def	0.950495	0.884793	0.916468	0.673267	0.84472	0.749311	192	136	162.18	612.63	SVs_medical/HG002_GRCh38_difficult_medical_gene_SV_benchmark_v0.01.vcf.gz	SVs_medical/HG002_GRCh38_difficult_medical_gene_SV_benchmark_v0.01.bed	1	0	None	medont_50x_cutesv_def	NotApplicable	cuteSV 1.0.11
med	HG002.ONT.GRCh38	ONT	50	cutesv	sns	0.950739	0.889401	0.919048	0.669951	0.85	0.749311	193	136	287.04	1490.31	SVs_medical/HG002_GRCh38_difficult_medical_gene_SV_benchmark_v0.01.vcf.gz	SVs_medical/HG002_GRCh38_difficult_medical_gene_SV_benchmark_v0.01.bed	1	0	None	medont_50x_cutesv_sns	NotApplicable	cuteSV 1.0.11
med	HG002.ONT.GRCh38	ONT	50	svim	def	0.912195	0.861751	0.886256	0.619512	0.808917	0.701657	187	127	228.67	175.02	SVs_medical/HG002_GRCh38_difficult_medical_gene_SV_benchmark_v0.01.vcf.gz	SVs_medical/HG002_GRCh38_difficult_medical_gene_SV_benchmark_v0.01.bed	1	0	None	medont_50x_svim_def	NotApplicable	svim 1.4.2
med	HG002.ONT.GRCh38	ONT	50	svim	sns	0.767068	0.880184	0.819742	0.518072	0.832258	0.638614	191	129	226.03	187.13	SVs_medical/HG002_GRCh38_difficult_medical_gene_SV_benchmark_v0.01.vcf.gz	SVs_medical/HG002_GRCh38_difficult_medical_gene_SV_benchmark_v0.01.bed	1	0	None	medont_50x_svim_sns	NotApplicable	svim 1.4.2
med	HG002.ONT.GRCh38	ONT	50	pbsv	def	0.984456	0.875576	0.926829	0.642487	0.821192	0.72093	190	124	6376.79	6848.46	SVs_medical/HG002_GRCh38_difficult_medical_gene_SV_benchmark_v0.01.vcf.gz	SVs_medical/HG002_GRCh38_difficult_medical_gene_SV_benchmark_v0.01.bed	1	0	None	medont_50x_pbsv_def	NotApplicable	pbsv 2.6.2 (commit SL-release-10.1.0-175-g866ef3c)
med	HG002.ONT.GRCh38	ONT	50	pbsv	sns	0.984456	0.875576	0.926829	0.642487	0.821192	0.72093	190	124	6186.38	6657.48	SVs_medical/HG002_GRCh38_difficult_medical_gene_SV_benchmark_v0.01.vcf.gz	SVs_medical/HG002_GRCh38_difficult_medical_gene_SV_benchmark_v0.01.bed	1	0	None	medont_50x_pbsv_sns	NotApplicable	pbsv 2.6.2 (commit SL-release-10.1.0-175-g866ef3c)

## Sheet: SuppTable05
# Supplementary Table 5		Insertion sequence identity
#Sample	GoldStandard	SequencingTechnology	Coverage	Caller	MeanNormalizedScore	MedianNormalizedScore
HG002	GIAB_Tier1	HiFi	30x	sniffles2	0.9476	0.9855
HG002	GIAB_Tier1	HiFi	30x	sniffles1	0.9369	0.9836
HG002	GIAB_Tier1	HiFi	30x	cutesv	0.9419	0.9823
HG002	GIAB_Tier1	HiFi	30x	svim	0.9457	0.9882
HG002	GIAB_Tier1	HiFi	30x	pbsv	0.9533	0.997
HG002	GIAB_Tier1	ONT	30x	sniffles2	0.9388	0.9784
HG002	GIAB_Tier1	ONT	30x	sniffles1	0.9324	0.9698
HG002	GIAB_Tier1	ONT	30x	cutesv	0.9234	0.9587
HG002	GIAB_Tier1	ONT	30x	svim	0.9099	0.9461
HG002	GIAB_Tier1	ONT	30x	pbsv	0.949	0.9875

## Sheet: SuppTable06
# Supplementary Table 6	Detection of large insertions
HiFi	5442
	Sniffles2	cuteSV	pbsv	Sniffles1	SVIM	Number of INS in GIAB	Proportion of INS in GIAB
< 2500	0.918069	0.87494	0.877226	0.732424	0.839669	6902	0.947947
2500 - 4999	0.738636	0.638806	0.703242	0.262009	0.515152	226	0.0310397
5000 - 7499	0.57377	0.377953	0.716049	#N/A	0.11236	96	0.013185
7500 - 9999	#N/A	#N/A	0.516129	#N/A	#N/A	26	0.00357094
10000 - 12499	#N/A	#N/A	0.235294	#N/A	#N/A	11	0.00151078
12500 - 14999	#N/A	#N/A	0.2	#N/A	#N/A	6	0.000824063
> 15000	#N/A	#N/A	#N/A	#N/A	#N/A	14	0.00192281
ONT
	Sniffles2	cuteSV	pbsv	Sniffles1	SVIM	Number of INS	Proportion of INS
< 2500	0.91924	0.862207	0.865614	0.752957	0.814741	6902	0.947947
2500 - 4999	0.716667	0.682927	0.711111	0.192661	0.507463	226	0.0310397
5000 - 7499	0.722222	0.5	0.726027	0.0465116	0.346154	96	0.013185
7500 - 9999	0.482759	0.1	0.451613	#N/A	#N/A	26	0.00357094
10000 - 12499	0.625	0.333333	0.25	#N/A	#N/A	11	0.00151078
12500 - 14999	0.307692	0.222222	0.285714	#N/A	#N/A	6	0.000824063
> 15000	0.166667	#N/A	#N/A	#N/A	#N/A	14	0.00192281
ONT	7500 - 9999	< 2500	2500 - 4999	5000 - 7499	10000 - 12499			12500 - 14999	> 15000
sniffles2	0.5625	0.93643	0.86765	0.86957	0.625			0.4	0.15385
sniffles1	0.2532	0.8654	0.6702	0.5	0.0667			0	0
cutesv	0.2989	0.8703	0.7028	0.5512	0.125			0.1053	0
svim	0.25	0.8564	0.6533	0.4863	0			0	0
pbsv	0.7132	0.9113	0.874	0.8365	0.52			0.3704	0.1818
HIFI	7500 - 9999	< 2500	2500 - 4999	5000 - 7499	10000 - 12499			12500 - 14999
sniffles2	0	0.93405	0.87624	0.61905	0			0
sniffles1	0.0286	0.819	0.6339	0.2883	0			0
cutesv	0.1975	0.8762	0.6475	0.4173	0			0
svim	0.0833	0.8592	0.6242	0.2973	0			0
pbsv	0.7023	0.9004	0.8457	0.8214	0.383			0.1818

## Sheet: SuppTable07
# Supplementary Table 7		Performance of Sniffles2 and other tools to three T2T assemblies using Dipcall
BenchGroup	Sample	Tech	Coverage	Caller	Paramset	Precision	Recall	F1	Gt_Precision	Gt_Recall	Gt_F1	Tp-Call	Tp-Call_Tp-Gt	WallTime	CPUTime	GoldStandard	IncludeBed	CompareSeq	MultiMatch	NMFilter	BenchId	Sniffles2Commit	CallerVersion
1000g	HG01243	HiFi	30	sniffles2	def	0.849365	0.783759	0.815244	0.404739	0.633314	0.493861	17395	8950	11.59	37.74	1000g_goldstandard/HG01243.dip.SV.vcf.gz	1000g_includebed/HG01243.dip.bed.fixed.bed	1	0	None	tghifi_HG01243_30x_sniffles2_def	9e9368cc43d625f7cda16254eca2612902e63163	Sniffles2_ Version 2.2
1000g	HG01243	HiFi	30	sniffles1	def	0.871126	0.621683	0.725564	0.392469	0.425402	0.408273	14898	6712	156.49	636.31	1000g_goldstandard/HG01243.dip.SV.vcf.gz	1000g_includebed/HG01243.dip.bed.fixed.bed	1	0	None	tghifi_HG01243_30x_sniffles1_def	NotApplicable	Sniffles1 V1.0.12a
1000g	HG01243	HiFi	30	cutesv	def	0.889968	0.680771	0.771439	0.420817	0.502083	0.457872	16314	7714	74.08	87.9	1000g_goldstandard/HG01243.dip.SV.vcf.gz	1000g_includebed/HG01243.dip.bed.fixed.bed	1	0	None	tghifi_HG01243_30x_cutesv_def	NotApplicable	cuteSV 1.0.11
1000g	HG01243	HiFi	30	svim	def	0.874806	0.705934	0.78135	0.427087	0.539592	0.476793	16917	8259	96.89	69.49	1000g_goldstandard/HG01243.dip.SV.vcf.gz	1000g_includebed/HG01243.dip.bed.fixed.bed	1	0	None	tghifi_HG01243_30x_svim_def	NotApplicable	svim 1.4.2
1000g	HG01243	HiFi	30	pbsv	def	0.830349	0.67543	0.74492	0.396142	0.498194	0.441345	16186	7722	87.62	152.32	1000g_goldstandard/HG01243.dip.SV.vcf.gz	1000g_includebed/HG01243.dip.bed.fixed.bed	1	0	None	tghifi_HG01243_30x_pbsv_def	NotApplicable	pbsv 2.6.2 (commit SL-release-10.1.0-175-g866ef3c)
1000g	HG02055	HiFi	30	sniffles2	def	0.856126	0.781644	0.817191	0.397922	0.624597	0.486135	18782	9116	11.86	41.27	1000g_goldstandard/HG02055.dip.SV.vcf.gz	1000g_includebed/HG02055.dip.bed.fixed.bed	1	0	None	tghifi_HG02055_30x_sniffles2_def	9e9368cc43d625f7cda16254eca2612902e63163	Sniffles2_ Version 2.2
1000g	HG02055	HiFi	30	sniffles1	def	0.877368	0.607325	0.717788	0.412344	0.420923	0.416589	15239	7162	202.54	659.45	1000g_goldstandard/HG02055.dip.SV.vcf.gz	1000g_includebed/HG02055.dip.bed.fixed.bed	1	0	None	tghifi_HG02055_30x_sniffles1_def	NotApplicable	Sniffles1 V1.0.12a
1000g	HG02055	HiFi	30	cutesv	def	0.894257	0.668341	0.764967	0.415507	0.483555	0.446956	16770	7792	41.42	143.13	1000g_goldstandard/HG02055.dip.SV.vcf.gz	1000g_includebed/HG02055.dip.bed.fixed.bed	1	0	None	tghifi_HG02055_30x_cutesv_def	NotApplicable	cuteSV 1.0.11
1000g	HG02055	HiFi	30	svim	def	0.882001	0.687829	0.772906	0.427586	0.516481	0.467848	17259	8367	94.02	77.75	1000g_goldstandard/HG02055.dip.SV.vcf.gz	1000g_includebed/HG02055.dip.bed.fixed.bed	1	0	None	tghifi_HG02055_30x_svim_def	NotApplicable	svim 1.4.2
1000g	HG02055	HiFi	30	pbsv	def	0.833366	0.67388	0.745185	0.391079	0.492307	0.435893	16909	7935	89.03	159.83	1000g_goldstandard/HG02055.dip.SV.vcf.gz	1000g_includebed/HG02055.dip.bed.fixed.bed	1	0	None	tghifi_HG02055_30x_pbsv_def	NotApplicable	pbsv 2.6.2 (commit SL-release-10.1.0-175-g866ef3c)
1000g	HG02080	HiFi	30	sniffles2	def	0.850944	0.78625	0.817319	0.458419	0.66461	0.542586	19613	9371	12.12	42.92	1000g_goldstandard/HG02080.dip.SV.vcf.gz	1000g_includebed/HG02080.dip.bed.fixed.bed	1	0	None	tghifi_HG02080_30x_sniffles2_def	9e9368cc43d625f7cda16254eca2612902e63163	Sniffles2_ Version 2.2
1000g	HG02080	HiFi	30	sniffles1	def	0.885541	0.646944	0.747669	0.460929	0.488172	0.47416	14313	7450	219.27	672.01	1000g_goldstandard/HG02080.dip.SV.vcf.gz	1000g_includebed/HG02080.dip.bed.fixed.bed	1	0	None	tghifi_HG02080_30x_sniffles1_def	NotApplicable	Sniffles1 V1.0.12a
1000g	HG02080	HiFi	30	cutesv	def	0.895964	0.691331	0.780457	0.490305	0.550694	0.518748	15295	8370	26.1	90.54	1000g_goldstandard/HG02080.dip.SV.vcf.gz	1000g_includebed/HG02080.dip.bed.fixed.bed	1	0	None	tghifi_HG02080_30x_cutesv_def	NotApplicable	cuteSV 1.0.11
1000g	HG02080	HiFi	30	svim	def	0.87942	0.71601	0.789346	0.487481	0.582913	0.530943	15841	8781	80.81	69.27	1000g_goldstandard/HG02080.dip.SV.vcf.gz	1000g_includebed/HG02080.dip.bed.fixed.bed	1	0	None	tghifi_HG02080_30x_svim_def	NotApplicable	svim 1.4.2
1000g	HG02080	HiFi	30	pbsv	def	0.821739	0.683421	0.746224	0.440489	0.536435	0.483751	15120	8105	88.28	154.11	1000g_goldstandard/HG02080.dip.SV.vcf.gz	1000g_includebed/HG02080.dip.bed.fixed.bed	1	0	None	tghifi_HG02080_30x_pbsv_def	NotApplicable	pbsv 2.6.2 (commit SL-release-10.1.0-175-g866ef3c)
1000g	HG01243	ONT	30	sniffles2	def	0.83214	0.717827	0.770768	0.391399	0.544738	0.45551	15948	8091	25.98	106.81	1000g_goldstandard/HG01243.dip.SV.vcf.gz	1000g_includebed/HG01243.dip.bed.fixed.bed	1	0	None	tgont_HG01243_30x_sniffles2_def	9e9368cc43d625f7cda16254eca2612902e63163	Sniffles2_ Version 2.2
1000g	HG01243	ONT	30	sniffles1	def	0.827095	0.610416	0.702425	0.372498	0.413715	0.392026	14628	6588	391.93	1430.07	1000g_goldstandard/HG01243.dip.SV.vcf.gz	1000g_includebed/HG01243.dip.bed.fixed.bed	1	0	None	tgont_HG01243_30x_sniffles1_def	NotApplicable	Sniffles1 V1.0.12a
1000g	HG01243	ONT	30	cutesv	def	0.850578	0.694333	0.764555	0.405327	0.519798	0.45548	16639	7929	148.71	332.16	1000g_goldstandard/HG01243.dip.SV.vcf.gz	1000g_includebed/HG01243.dip.bed.fixed.bed	1	0	None	tgont_HG01243_30x_cutesv_def	NotApplicable	cuteSV 1.0.11
1000g	HG01243	ONT	30	svim	def	0.831439	0.622851	0.712186	0.393438	0.438668	0.414824	14926	7063	230.84	189.42	1000g_goldstandard/HG01243.dip.SV.vcf.gz	1000g_includebed/HG01243.dip.bed.fixed.bed	1	0	None	tgont_HG01243_30x_svim_def	NotApplicable	svim 1.4.2
1000g	HG02055	ONT	30	sniffles2	def	0.805087	0.707676	0.753245	0.368879	0.525887	0.433608	17202	8136	30.06	114.38	1000g_goldstandard/HG02055.dip.SV.vcf.gz	1000g_includebed/HG02055.dip.bed.fixed.bed	1	0	None	tgont_HG02055_30x_sniffles2_def	9e9368cc43d625f7cda16254eca2612902e63163	Sniffles2_ Version 2.2
1000g	HG02055	ONT	30	sniffles1	def	0.808387	0.59234	0.683702	0.353965	0.388839	0.370583	14863	6508	454.56	884.8	1000g_goldstandard/HG02055.dip.SV.vcf.gz	1000g_includebed/HG02055.dip.bed.fixed.bed	1	0	None	tgont_HG02055_30x_sniffles1_def	NotApplicable	Sniffles1 V1.0.12a
1000g	HG02055	ONT	30	cutesv	def	0.838026	0.677347	0.749168	0.393768	0.49658	0.439238	16996	7986	137.3	564.79	1000g_goldstandard/HG02055.dip.SV.vcf.gz	1000g_includebed/HG02055.dip.bed.fixed.bed	1	0	None	tgont_HG02055_30x_cutesv_def	NotApplicable	cuteSV 1.0.11
1000g	HG02055	ONT	30	svim	def	0.824469	0.598637	0.693634	0.382019	0.408667	0.394894	15021	6960	256.37	214.95	1000g_goldstandard/HG02055.dip.SV.vcf.gz	1000g_includebed/HG02055.dip.bed.fixed.bed	1	0	None	tgont_HG02055_30x_svim_def	NotApplicable	svim 1.4.2
1000g	HG02080	ONT	30	sniffles2	def	0.827264	0.720846	0.770398	0.435574	0.576203	0.496115	17757	8397	26.99	101.03	1000g_goldstandard/HG02080.dip.SV.vcf.gz	1000g_includebed/HG02080.dip.bed.fixed.bed	1	0	None	tgont_HG02080_30x_sniffles2_def	9e9368cc43d625f7cda16254eca2612902e63163	Sniffles2_ Version 2.2
1000g	HG02080	ONT	30	sniffles1	def	0.818828	0.620005	0.70568	0.424308	0.458137	0.440574	13717	7108	366.1	1391.56	1000g_goldstandard/HG02080.dip.SV.vcf.gz	1000g_includebed/HG02080.dip.bed.fixed.bed	1	0	None	tgont_HG02080_30x_sniffles1_def	NotApplicable	Sniffles1 V1.0.12a
1000g	HG02080	ONT	30	cutesv	def	0.847944	0.704755	0.769747	0.455134	0.56164	0.502809	15592	8369	68.46	321.39	1000g_goldstandard/HG02080.dip.SV.vcf.gz	1000g_includebed/HG02080.dip.bed.fixed.bed	1	0	None	tgont_HG02080_30x_cutesv_def	NotApplicable	cuteSV 1.0.11
1000g	HG02080	ONT	30	svim	def	0.828144	0.638402	0.720998	0.415303	0.469602	0.440787	14124	7083	178.64	132.28	1000g_goldstandard/HG02080.dip.SV.vcf.gz	1000g_includebed/HG02080.dip.bed.fixed.bed	1	0	None	tgont_HG02080_30x_svim_def	NotApplicable	svim 1.4.2

## Sheet: SuppTable08
# Supplementary Table 8		Benchmark of duplications, inversions and translocations using simulated data
Method	SVType	Measure	Value
sniffles2	DUP	TotalCount	3000
sniffles2	DUP	TP	2912
sniffles2	DUP	FN	88
sniffles2	DUP	FP	17
sniffles2	DUP	Precision	0.9942
sniffles2	DUP	Recall	0.9707
sniffles2	DUP	F1	0.9823
sniffles2	INV	TotalCount	3000
sniffles2	INV	TP	2865
sniffles2	INV	FN	135
sniffles2	INV	FP	68
sniffles2	INV	Precision	0.9768
sniffles2	INV	Recall	0.955
sniffles2	INV	F1	0.9658
sniffles2	TRA	TotalCount	6000
sniffles2	TRA	TP	5746
sniffles2	TRA	FN	254
sniffles2	TRA	FP	321
sniffles2	TRA	Precision	0.9471
sniffles2	TRA	Recall	0.9577
sniffles2	TRA	F1	0.9523
sniffles2	ALL	TotalCount	12000
sniffles2	ALL	TP	11523
sniffles2	ALL	FN	477
sniffles2	ALL	FP	819
sniffles2	ALL	Precision	0.9336
sniffles2	ALL	Recall	0.9603
sniffles2	ALL	F1	0.9468
sniffles1	DUP	TotalCount	3000
sniffles1	DUP	TP	2865
sniffles1	DUP	FN	135
sniffles1	DUP	FP	97
sniffles1	DUP	Precision	0.9673
sniffles1	DUP	Recall	0.955
sniffles1	DUP	F1	0.9611
sniffles1	INV	TotalCount	3000
sniffles1	INV	TP	2863
sniffles1	INV	FN	137
sniffles1	INV	FP	216
sniffles1	INV	Precision	0.9298
sniffles1	INV	Recall	0.9543
sniffles1	INV	F1	0.9419
sniffles1	TRA	TotalCount	6000
sniffles1	TRA	TP	5277
sniffles1	TRA	FN	723
sniffles1	TRA	FP	164
sniffles1	TRA	Precision	0.9699
sniffles1	TRA	Recall	0.8795
sniffles1	TRA	F1	0.9225
sniffles1	ALL	TotalCount	12000
sniffles1	ALL	TP	11005
sniffles1	ALL	FN	995
sniffles1	ALL	FP	621
sniffles1	ALL	Precision	0.9466
sniffles1	ALL	Recall	0.9171
sniffles1	ALL	F1	0.9316
cutesv	DUP	TotalCount	3000
cutesv	DUP	TP	2914
cutesv	DUP	FN	86
cutesv	DUP	FP	42
cutesv	DUP	Precision	0.9858
cutesv	DUP	Recall	0.9713
cutesv	DUP	F1	0.9785
cutesv	INV	TotalCount	3000
cutesv	INV	TP	2639
cutesv	INV	FN	361
cutesv	INV	FP	267
cutesv	INV	Precision	0.9081
cutesv	INV	Recall	0.8797
cutesv	INV	F1	0.8937
cutesv	TRA	TotalCount	6000
cutesv	TRA	TP	5005
cutesv	TRA	FN	995
cutesv	TRA	FP	252
cutesv	TRA	Precision	0.9521
cutesv	TRA	Recall	0.8342
cutesv	TRA	F1	0.8892
cutesv	ALL	TotalCount	12000
cutesv	ALL	TP	10558
cutesv	ALL	FN	1442
cutesv	ALL	FP	820
cutesv	ALL	Precision	0.9279
cutesv	ALL	Recall	0.8798
cutesv	ALL	F1	0.9032
svim	DUP	TotalCount	3000
svim	DUP	TP	2747
svim	DUP	FN	253
svim	DUP	FP	11
svim	DUP	Precision	0.996
svim	DUP	Recall	0.9157
svim	DUP	F1	0.9542
svim	INV	TotalCount	3000
svim	INV	TP	2715
svim	INV	FN	285
svim	INV	FP	65
svim	INV	Precision	0.9766
svim	INV	Recall	0.905
svim	INV	F1	0.9394
svim	TRA	TotalCount	6000
svim	TRA	TP	4711
svim	TRA	FN	1289
svim	TRA	FP	449
svim	TRA	Precision	0.913
svim	TRA	Recall	0.7852
svim	TRA	F1	0.8443
svim	ALL	TotalCount	12000
svim	ALL	TP	10173
svim	ALL	FN	1827
svim	ALL	FP	714
svim	ALL	Precision	0.9344
svim	ALL	Recall	0.8478
svim	ALL	F1	0.889
pbsv	DUP	TotalCount	3000
pbsv	DUP	TP	2898
pbsv	DUP	FN	102
pbsv	DUP	FP	18
pbsv	DUP	Precision	0.9938
pbsv	DUP	Recall	0.966
pbsv	DUP	F1	0.9797
pbsv	INV	TotalCount	3000
pbsv	INV	TP	2649
pbsv	INV	FN	351
pbsv	INV	FP	82
pbsv	INV	Precision	0.97
pbsv	INV	Recall	0.883
pbsv	INV	F1	0.9244
pbsv	TRA	TotalCount	6000
pbsv	TRA	TP	5505
pbsv	TRA	FN	495
pbsv	TRA	FP	451
pbsv	TRA	Precision	0.9243
pbsv	TRA	Recall	0.9175
pbsv	TRA	F1	0.9209
pbsv	ALL	TotalCount	12000
pbsv	ALL	TP	11052
pbsv	ALL	FN	948
pbsv	ALL	FP	4074
pbsv	ALL	Precision	0.7307
pbsv	ALL	Recall	0.921
pbsv	ALL	F1	0.8149

## Sheet: SuppTable09
# Supplementary Table 9		Timing of merges of three to 777 samples
n Trios	Total samples	User time (seconds)	Sys time (seconds)	Sniffles2 total CPU time (seconds)	Linear time (seconds)	Sniffles2 total CPU time (min)	Linear time (min)	ratio
1	3	121.53	2.5	124.03	124.03	2.06717	2.06717	1
5	15	612.37	12.09	624.46	620.15	10.4077	10.3358	1.00695
17	51	2176.61	37.31	2213.92	2108.51	36.8987	35.1418	1.04999
37	111	4987.87	131.56	5119.43	4589.11	85.3238	76.4852	1.11556
111	333	17668.1	877.82	18545.9	13767.3	309.099	229.456	1.3471
222	666	33179.7	1214.65	34394.4	27534.7	573.24	458.911	1.24913
259	777	39197.6	1380.63	40578.3	32123.8	676.304	535.396	1.26319

## Sheet: SuppTable10
# Supplementary Table 10	Mendelian consistency test for three merge stategies
	Sniffles2	cuteSV	cuteSV force call
[4]Trio (mother,father,child)	HG004,HG003,HG002	HG004,HG003,HG002	HG004,HG003,HG002
Consistent	26902	24892	33349
Inconsistent	2742	1452	3379
Missing	387	12512	1311
sum events	30031	38856	38039
Consistent genotypes	0.895808	0.640622	0.876705
Inconsistent genotypes	0.0913057	0.0373687	0.0888299
NA	0.0128867	0.322009	0.0344646
TIME (CPU hh:mm:ss)	8:05:34.360000	1 day, 0:05:29.730000	2 days, 2:33:12.560000	14 days, 17:52:27.920000	23 days, 22:01:36.165000	38 days, 15:54:04.085000
HG002 call (User + Sys Time Sec)	7214.73	27122.7
HG003 call (User + Sys Time Sec)	12219.9	30156
HG004 call (User + Sys Time Sec)	9539.25	29445.4
Sniffles2 merge (User + Sys Time Sec)	160.5
Survivor merge (User + Sys Time Sec)		5.6
HG002 force-call (User + Sys Time Sec)			29279	26.4598
HG003 force-call (User + Sys Time Sec)			33840.9
HG004 force-call (User + Sys Time Sec)			32135.5
Survivor merge force-calls (User + Sys Time Sec)			7.53

[truncated: 12 more sheets: SuppTable11, SuppTable12, SuppTable13, SuppTable14, SuppTable15, SuppTable16, SuppTable17.1-17.3, SuppTable17.4, SuppTable18, SuppTable19, SuppTable20, New SuppTable20]
